# Supplementary material for: Loss of function of folylpolyglutamate synthetase 1 reduces lignin content and improves cell wall digestibility in Arabidopsis
Source: Biotechnol Biofuels. 2015 Dec 21;8:224. doi: 10.1186/s13068-015-0403-z (PMC4687376; doi:10.1186/s13068-015-0403-z)
Supplement: Supplementary file 3 — 10.1186/s13068-015-0403-z Microarray analysis table of fpgs1-1 and wild-type plants in 35-d-old stem of Arabidopsis. [file 13068_2015_403_MOESM3_ESM.xlsx]

## Sheet: All
Table S1																2 times	1.5 times
															Up in fpgs1	182	594
															Down in fpgs1	227	610
Probe Set ID	Transcript ID(Array Design)	Gene Description	WT1	WT2	WT3	fpgs1-1A	fpgs1-1B	fpgs1-1C	Ave Wt	SD Wt	Ave fpgs1	SD fpgs1	Pts	Pts	Ratio (fpgs1/Wt)	Cat (Wt:fpgs1)	Cat (Wt:fpgs1)
260015_at	At1g67980	Encodes S-adenosyl-L-methionine: transcaffeoyl Coenzyme A 3-O-methyltransferase.	359.343	413.774	543.437	127.079	82.8265	160.192	438.851	94.5745	123.366	38.8162	0.00590481	5.21983e-45	0.281111	2	2
261450_s_at	At1g21110	O-methyltransferase family protein; FUNCTIONS IN: methyltransferase activity, O-methyltransferase activity, protein dimerization activity; LOCATED IN: cytosol; CONTAINS InterPro DOMAIN/s: Winged helix-turn-helix transcription repressor DNA-binding (InterPro:IPR011991), Plant methyltransferase dimerisation (InterPro:IPR012967), O-methyltransferase, family 2 (InterPro:IPR001077), O-methyltransferas…	818.508	1498.64	2308.61	282.253	442.79	506.688	1541.92	745.993	410.577	115.633	0.0603168	2.05288e-64	0.266276	2	2
261459_at	At1g21100	O-methyltransferase family protein; FUNCTIONS IN: methyltransferase activity, O-methyltransferase activity, protein dimerization activity; LOCATED IN: cytosol; EXPRESSED IN: stem, cotyledon, hypocotyl, root, leaf; EXPRESSED DURING: LP.04 four leaves visible; CONTAINS InterPro DOMAIN/s: Winged helix-turn-helix transcription repressor DNA-binding (InterPro:IPR011991), Plant methyltransferase dimeri…	322.709	440.277	679.369	89.9295	75.988	113.644	480.785	181.748	93.1872	19.0382	0.0213217	2.19424e-272	0.193823	2	2
250149_at	At5g14700	NAD(P)-binding Rossmann-fold superfamily protein; FUNCTIONS IN: coenzyme binding, binding, cinnamoyl-CoA reductase activity, catalytic activity; INVOLVED IN: lignin biosynthetic process, cellular metabolic process, metabolic process; LOCATED IN: cellular_component unknown; EXPRESSED IN: 22 plant structures; EXPRESSED DURING: 13 growth stages; CONTAINS InterPro DOMAIN/s: NAD-dependent epimerase/de…	826.077	995.596	994.377	295.671	314.898	546.688	938.683	97.5214	385.752	139.706	0.00492458	0	0.410951	2	2
261216_at	At1g33030	O-methyltransferase family protein; CONTAINS InterPro DOMAIN/s: Winged helix-turn-helix transcription repressor DNA-binding (InterPro:IPR011991), Plant methyltransferase dimerisation (InterPro:IPR012967), O-methyltransferase, family 2 (InterPro:IPR001077), O-methyltransferase, COMT, eukaryota (InterPro:IPR016461); BEST Arabidopsis thaliana protein match is: O-methyltransferase 1 (TAIR:AT5G54160.1…	302.424	365.16	382.463	150.21	145.049	176.588	350.016	42.1141	157.283	16.917	0.00181979	1.12466e-86	0.449359	2	2
261449_at	At1g21120	O-methyltransferase family protein; FUNCTIONS IN: methyltransferase activity, O-methyltransferase activity, protein dimerization activity; LOCATED IN: cytosol; EXPRESSED IN: 9 plant structures; EXPRESSED DURING: LP.04 four leaves visible, LP.10 ten leaves visible, LP.08 eight leaves visible; CONTAINS InterPro DOMAIN/s: Winged helix-turn-helix transcription repressor DNA-binding (InterPro:IPR01199…	782.801	602.212	1105.94	77.0236	106.932	169.977	830.318	255.204	117.978	47.4511	0.00895022	4.73966e-149	0.142087	2	2
261453_at	At1g21130	O-methyltransferase family protein; FUNCTIONS IN: methyltransferase activity, protein dimerization activity, O-methyltransferase activity; LOCATED IN: cytosol; EXPRESSED IN: 15 plant structures; EXPRESSED DURING: 9 growth stages; CONTAINS InterPro DOMAIN/s: Winged helix-turn-helix transcription repressor DNA-binding (InterPro:IPR011991), Plant methyltransferase dimerisation (InterPro:IPR012967), …	1906.8	3034.4	3640.5	1072.2	1030.4	1201.91	2860.57	879.829	1101.5	89.4285	0.0261695	2.08406e-254	0.385065	2	2
257950_at	At3g21780	Encodes a protein with UDP-glucosyl transferase activity that was shown to preferentially glucosylates abscisic acid (ABA), and not its catabolites. Moreover, UGT71B6 was shown to have a strict preference for the naturally-occurring ABA enantiomer, (+)-ABA, and not its 'unnatural' relative, (-)-ABA. This is in contrast to the other identified UGT genes catalyzing the glucosylation of ABA which we…	215.442	217.502	238.961	89.2773	60.071	75.9881	223.969	13.0248	75.1121	14.6228	0.000192216	0	0.335369	2	2
265200_s_at	At2g36790	The At2g36790 gene encodes a UDP-glucose:flavonol-3-O-glycoside-7-O-glucosyltransferase (UGT73C6)attaching a glucosyl residue to the 7-O-position of the flavonols kaempferol, quercetin and their 3-O-glycoside derivatives.	139.127	161.1	143.144	73.2511	60.0399	67.9653	147.79	11.7003	67.0854	6.64942	0.000485097	0	0.453922	2	2
264001_at	At2g22420	Peroxidase superfamily protein; FUNCTIONS IN: peroxidase activity, heme binding; INVOLVED IN: oxidation reduction, response to oxidative stress; LOCATED IN: endomembrane system; EXPRESSED IN: 21 plant structures; EXPRESSED DURING: 12 growth stages; CONTAINS InterPro DOMAIN/s: Haem peroxidase (InterPro:IPR010255), Plant peroxidase (InterPro:IPR000823), Peroxidases heam-ligand binding site (InterPr…	103.227	100.911	81.0913	35.6783	43.0975	43.9897	95.0765	12.1668	40.9218	4.56293	0.00195324	6.75927e-94	0.43041	2	2
252939_at	At4g39230	encodes a protein whose sequence is similar to phenylcoumaran benzylic ether reductase (PCBER), which catalyzes NADPH-dependent reduction of 8-5' linked lignans such as dehydrodiconiferyl alcohol to give isodihydrodehydrodiconiferyl alcohol.	273.676	348.814	448.619	131.845	164.941	178.709	357.036	87.7611	158.498	24.087	0.0194593	3.06765e-46	0.443928	2	2
245386_at	At4g14010	Member of a diversely expressed predicted peptide family showing sequence similarity to tobacco Rapid Alkalinization Factor (RALF), and is believed to play an essential role in the physiology of Arabidopsis. Consists of a single exon and is characterized by a conserved C-terminal motif and N-terminal signal peptide.	2415.98	1882.61	1721.98	895.977	764.866	858.511	2006.85	363.3	839.785	67.5317	0.00543302	7.3254e-197	0.418458	2	2
246099_at	At5g20230	Al-stress-induced gene	1269.14	1519.44	2441.34	898.134	418.096	489.157	1743.31	617.33	601.796	259.084	0.0418353	2.32337e-14	0.345203	2	2
250757_at	At5g05980	Encodes one of the three folylpolyglutamate synthetase isoforms (FPGSs): FPGS1 (At5g05980, plastidic), FPGS2 (At3g10160, mitochondrial) and FPGS3 (At3g55630, cytosolic).	1367.25	1352.99	1359.25	368.289	379.882	339.253	1359.83	7.14542	362.475	20.9294	1.61e-07	0	0.266559	2	2
257382_at	At2g40750	member of WRKY Transcription Factor; Group III	133.285	101.82	101.428	57.068	49.8928	45.3985	112.177	18.2807	50.7865	5.88584	0.00520154	5.94786e-73	0.452733	2	2
262119_s_at	At1g02930	Encodes glutathione transferase belonging to the phi class of GSTs. Naming convention according to Wagner et al. (2002).	8869.53	10028.3	10795.1	3200.12	2519.47	3396.74	9897.63	969.414	3038.78	460.354	0.000378711	0	0.307021	2	2
264777_at	At1g08630	Encodes a threonine aldolase, involved in threonine degradation to glycine. Primarily expressed in seeds and seedlings.	477.138	566.849	622.447	284.82	294.798	214.601	555.478	73.3192	264.74	43.7067	0.00413003	1.02637e-30	0.476598	2	2
245038_at	At2g26560	Encodes a lipid acyl hydrolase with wide substrate specificity that accumulates upon infection by fungal and bacterial pathogens. Protein is localized in the cytoplasm in healthy leaves, and in membranes in infected cells. Plays a role in cell death and differentially affects the accumulation of oxylipins. Contributes to resistance to virus.	4205.84	5362.06	6086.73	801.175	926.227	1362.23	5218.21	948.661	1029.88	294.537	0.00186938	6.04236e-134	0.197362	2	2
245193_at	At1g67810	Encodes a protein capable of stimulating the cysteine desulfurase activity of CpNifS (AT1G08490) in vitro. SufE2:GFP localizes to the chloroplasts where it is likely to play a role in iron-sulfur cluster assembly. Transcript levels for this gene are high in the pollen relative to other organs based on RT-PCR analysis.	1388.29	1594.07	2517.76	502.512	538.082	553.922	1833.37	601.563	531.505	26.3281	0.0200371	0	0.289906	2	2
245264_at	At4g17245	RING/U-box superfamily protein; FUNCTIONS IN: zinc ion binding; EXPRESSED IN: 19 plant structures; EXPRESSED DURING: 11 growth stages; CONTAINS InterPro DOMAIN/s: Zinc finger, RING-type (InterPro:IPR001841), Zinc finger, C3HC4 RING-type (InterPro:IPR018957); BEST Arabidopsis thaliana protein match is: RING/U-box superfamily protein (TAIR:AT5G47610.1); Has 30201 Blast hits to 17322 proteins in 780…	177.169	158.894	183.695	123.363	66.4713	65.0239	173.253	12.8559	84.9527	33.2721	0.0127693	0	0.49034	2	2
245555_at	At4g15390	HXXXD-type acyl-transferase family protein; FUNCTIONS IN: transferase activity, transferring acyl groups other than amino-acyl groups, transferase activity; INVOLVED IN: biological_process unknown; LOCATED IN: cellular_component unknown; EXPRESSED IN: hypocotyl, root; CONTAINS InterPro DOMAIN/s: Transferase (InterPro:IPR003480); BEST Arabidopsis thaliana protein match is: HXXXD-type acyl-transfer…	263.568	432.848	239.285	80.2656	95.3284	92.5973	311.9	105.445	89.3971	8.02516	0.0218811	0	0.286621	2	2
245654_at	At1g56540	Disease resistance protein (TIR-NBS-LRR class) family; FUNCTIONS IN: transmembrane receptor activity, nucleoside-triphosphatase activity, nucleotide binding, ATP binding; INVOLVED IN: signal transduction, defense response, apoptosis, innate immune response; LOCATED IN: intrinsic to membrane; EXPRESSED IN: 14 plant structures; EXPRESSED DURING: 8 growth stages; CONTAINS InterPro DOMAIN/s: ATPase, …	61.2792	36.8305	42.0795	28.0565	19.9008	17.4735	46.7297	12.8706	21.8103	5.54386	0.0369336	6.94782e-15	0.466732	2	2
245711_at	At5g04340	putative c2h2 zinc finger transcription factor mRNA,	2451.61	2716.5	2863.54	690.236	1041.28	1298.26	2677.22	208.753	1009.93	305.222	0.00145078	0	0.37723	2	2
245712_at	At5g04360	Encodes an enzyme thought to be involved in the hydrolysis of the &#945;-1,6 linkages during starch degradation in seed endosperm. However, a knockout mutant of Arabidopsis lacking limit dextrinase has normal rates of starch degradation in the leaf at night, indicating that more than one isoamylases might be involved in this process.	258.641	235.878	222.166	122.67	98.4034	118.777	238.895	18.4237	113.284	13.0329	0.000647436	0	0.474199	2	2
245794_at	At1g32170	xyloglucan endotransglycosylase-related protein (XTR4)	522.981	418.658	416.513	322.577	154.534	185.924	452.717	60.8593	221.012	89.3479	0.0206119	4.27189e-11	0.488189	2	2
246108_at	At5g28630	glycine-rich protein; BEST Arabidopsis thaliana protein match is: unknown protein (TAIR:AT5G28610.1); Has 3156 Blast hits to 2062 proteins in 232 species: Archae - 6; Bacteria - 50; Metazoa - 1681; Fungi - 287; Plants - 258; Viruses - 160; Other Eukaryotes - 714 (source: NCBI BLink).	1319.36	1306.72	1550.34	336.083	265.804	314.321	1392.14	137.148	305.403	35.9782	0.000186092	0	0.219377	2	2
246368_at	At1g51890	Leucine-rich repeat protein kinase family protein; FUNCTIONS IN: kinase activity; INVOLVED IN: protein amino acid phosphorylation; LOCATED IN: endomembrane system; EXPRESSED IN: 9 plant structures; EXPRESSED DURING: 8 growth stages; CONTAINS InterPro DOMAIN/s: Protein kinase, ATP binding site (InterPro:IPR017441), Serine/threonine-protein kinase domain (InterPro:IPR002290), Leucine-rich repeat (I…	49.8954	47.9525	45.1914	16.7839	13.5576	14.4363	47.6798	2.36387	14.926	1.66796	3.98856e-05	0	0.313046	2	2
246744_at	At5g27760	Hypoxia-responsive family protein; CONTAINS InterPro DOMAIN/s: Hypoxia induced protein, conserved region (InterPro:IPR007667); BEST Arabidopsis thaliana protein match is: Hypoxia-responsive family protein (TAIR:AT3G05550.1); Has 1807 Blast hits to 1807 proteins in 277 species: Archae - 0; Bacteria - 0; Metazoa - 736; Fungi - 347; Plants - 385; Viruses - 0; Other Eukaryotes - 339 (source: NCBI BLi…	3023.37	2816.6	4085.8	1545.18	1538.19	1756.65	3308.59	680.977	1613.34	124.157	0.0132434	1.1945e-123	0.487622	2	2
246777_at	At5g27420	Encodes CNI1 (Carbon/Nitrogen Insensitive1) (also named as ATL31), a RING type ubiquitin ligase that functions in the Carbon/Nitrogen response for growth phase transition in Arabidopsis seedlings.	811.288	1097.9	933.657	295.933	389.183	454.963	947.615	143.815	380.026	79.9096	0.00394151	8.77563e-35	0.401034	2	2
246858_at	At5g25930	Protein kinase family protein with leucine-rich repeat domain; FUNCTIONS IN: kinase activity; INVOLVED IN: protein amino acid phosphorylation; LOCATED IN: plasma membrane, membrane; EXPRESSED IN: 23 plant structures; EXPRESSED DURING: 14 growth stages; CONTAINS InterPro DOMAIN/s: Protein kinase, ATP binding site (InterPro:IPR017441), Protein kinase, catalytic domain (InterPro:IPR000719), Leucine-…	978.935	1200.55	1354.56	604.805	429.124	438.867	1178.01	188.822	490.932	98.7369	0.00504066	1.87409e-33	0.416746	2	2
246880_s_at	At5g25980	Myrosinase (thioglucoside glucohydrolase) gene involved in glucosinoloate metabolism.	5685.18	4254.83	3516.85	2146.72	1408.4	1233.97	4485.62	1102.43	1596.36	484.535	0.0141946	5.25778e-25	0.355884	2	2
246927_s_at	At5g25260	SPFH/Band 7/PHB domain-containing membrane-associated protein family; FUNCTIONS IN: molecular_function unknown; INVOLVED IN: biological_process unknown; LOCATED IN: plasma membrane; EXPRESSED IN: cultured cell; CONTAINS InterPro DOMAIN/s: Band 7 protein (InterPro:IPR001107); BEST Arabidopsis thaliana protein match is: SPFH/Band 7/PHB domain-containing membrane-associated protein family (TAIR:AT5G…	135.698	211.944	207.715	40.8901	35.1739	41.5479	185.119	42.8519	39.204	3.50562	0.00418515	0	0.211777	2	2
246988_at	At5g67340	ARM repeat superfamily protein; FUNCTIONS IN: ubiquitin-protein ligase activity, binding; INVOLVED IN: protein ubiquitination; LOCATED IN: endomembrane system, ubiquitin ligase complex; EXPRESSED IN: 11 plant structures; EXPRESSED DURING: 7 growth stages; CONTAINS InterPro DOMAIN/s: U box domain (InterPro:IPR003613), Armadillo-like helical (InterPro:IPR011989), Armadillo (InterPro:IPR000225), Arm…	333.521	354.347	379.176	172.871	106.882	73.9914	355.681	22.8567	117.915	50.3549	0.00173665	0	0.331519	2	2
247800_at	At5g58570	unknown protein; Has 30201 Blast hits to 17322 proteins in 780 species: Archae - 12; Bacteria - 1396; Metazoa - 17338; Fungi - 3422; Plants - 5037; Viruses - 0; Other Eukaryotes - 2996 (source: NCBI BLink).	316.581	295.519	245.363	168.811	83.806	80.5607	285.821	36.5864	111.059	50.0407	0.00814256	2.22045e-16	0.388562	2	2
247835_at	At5g57910	unknown protein; BEST Arabidopsis thaliana protein match is: unknown protein (TAIR:AT4G30630.1); Has 30201 Blast hits to 17322 proteins in 780 species: Archae - 12; Bacteria - 1396; Metazoa - 17338; Fungi - 3422; Plants - 5037; Viruses - 0; Other Eukaryotes - 2996 (source: NCBI BLink).	856.494	761.704	915.913	297.883	303.359	335.511	844.703	77.7778	312.251	20.3291	0.000329551	0	0.369658	2	2
247949_at	At5g57220	member of CYP81F, involved in glucosinolate metabolism. Mutants had impaired resistance to fungi.	1433.52	1722.02	1601.42	405.503	448.796	650.017	1585.66	144.896	501.438	130.481	0.000649952	0	0.316234	2	2
248164_at	At5g54490	Encodes a PINOID (PID)-binding protein containing putative EF-hand calcium-binding motifs. The interaction is dependent on the presence of calcium. mRNA expression is up-regulated by auxin. Not a phosphorylation target of PID, likely acts upstream of PID to regulate the activity of this protein in response to changes in calcium levels.	341.714	171.583	198.352	38.4891	62.3803	67.1626	237.216	91.4822	56.0106	15.3614	0.0276973	8.75756e-93	0.236116	2	2
248205_at	At5g54300	Protein of unknown function (DUF761); FUNCTIONS IN: molecular_function unknown; INVOLVED IN: biological_process unknown; LOCATED IN: endomembrane system; EXPRESSED IN: 16 plant structures; EXPRESSED DURING: 9 growth stages; CONTAINS InterPro DOMAIN/s: Protein of unknown function DUF761, plant (InterPro:IPR008480); BEST Arabidopsis thaliana protein match is: Protein of unknown function (DUF761) (T…	161.015	112.861	189.971	64.3204	41.7444	44.7107	154.616	38.9515	50.2585	12.268	0.0114566	3.921e-49	0.325054	2	2
248327_at	At5g52750	Heavy metal transport/detoxification superfamily protein ; FUNCTIONS IN: metal ion binding; INVOLVED IN: metal ion transport; LOCATED IN: cellular_component unknown; EXPRESSED IN: 20 plant structures; EXPRESSED DURING: 12 growth stages; CONTAINS InterPro DOMAIN/s: Heavy metal transport/detoxification protein (InterPro:IPR006121); BEST Arabidopsis thaliana protein match is: Copper transport protei…	931.644	757.89	683.023	451.491	330.527	317.337	790.852	127.546	366.451	73.9407	0.00756488	2.74559e-23	0.463363	2	2
248964_at	At5g45340	Encodes a protein with ABA 8'-hydroxylase activity; involved in ABA catabolism. Mutant analyses show that disruption in the gene results in more drought tolerance whereas overexpression results in increased transpiration rate and reduced drought tolerance. Gene involved in postgermination growth. Plant P450 CYP707A3, ABA 8'-hydroxylase, binds enantioselectively (+)-ABA but not (-)-ABA, whereas th…	1407.68	1136.23	843.731	492.021	520.856	660.893	1129.21	282.041	557.923	90.3323	0.0288041	6.35581e-28	0.494082	2	2
249078_at	At5g44070	Phytochelatin synthase gene confers tolerance to cadmium ions. Catalyzes phytochelatin (PC) synthesis from glutathione (GSH) in the presence of Cd2+, Zn2+, Cu2+ and Fe3+, but not by Co2+ or Ni2+.	2131.69	2182.19	2892.3	1186.19	934.473	927.487	2402.06	425.312	1016.05	147.387	0.00595223	1.20129e-59	0.422992	2	2
249087_at	At5g44210	encodes a member of the ERF (ethylene response factor) subfamily B-1 of ERF/AP2 transcription factor family (ATERF-9). The protein contains one AP2 domain. There are 15 members in this subfamily including ATERF-3, ATERF-4, ATERF-7, and leafy petiole.	411.786	429.686	445.798	207.441	197.346	182.931	429.09	17.0143	195.906	12.3183	4.31169e-05	0	0.456561	2	2
249346_at	At5g40780	Encodes LHT1 (lysine histidine transporter), a high-affinity transporter for cellular amino acid uptake in both root epidermis and leaf mesophyll.	3325.19	3855.64	4435.98	1387.79	1181.71	1396.22	3872.27	555.579	1321.91	121.487	0.0014809	1.78098e-289	0.341378	2	2
249384_at	At5g39890	Protein of unknown function (DUF1637); FUNCTIONS IN: cysteamine dioxygenase activity; INVOLVED IN: oxidation reduction; LOCATED IN: cellular_component unknown; EXPRESSED IN: 24 plant structures; EXPRESSED DURING: 15 growth stages; CONTAINS InterPro DOMAIN/s: Protein of unknown function DUF1637 (InterPro:IPR012864); BEST Arabidopsis thaliana protein match is: Protein of unknown function (DUF1637) …	470.349	518.301	575.29	135.119	183.764	242.268	521.313	52.5348	187.05	53.65	0.0015228	0	0.358806	2	2
249417_at	At5g39670	Calcium-binding EF-hand family protein; FUNCTIONS IN: calcium ion binding; INVOLVED IN: biological_process unknown; LOCATED IN: cellular_component unknown; EXPRESSED IN: 21 plant structures; EXPRESSED DURING: 13 growth stages; CONTAINS InterPro DOMAIN/s: EF-Hand 1, calcium-binding site (InterPro:IPR018247), EF-HAND 2 (InterPro:IPR018249), EF-hand-like domain (InterPro:IPR011992), Calcium-binding …	465.366	544.545	492.483	196.277	214.396	184.296	500.798	40.2389	198.323	15.1539	0.000260424	0	0.396014	2	2
249467_at	At5g39610	Encodes a NAC-domain transcription factor. Positively regulates aging-induced cell death and senescence in leaves. This gene is upregulated in response to salt stress in wildtype as well as NTHK1 transgenic lines although in the latter case the induction was drastically reduced. It was also upregulated by ABA, ACC and NAA treatment, although in the latter two cases, the induction occurred relativ…	181.221	136.389	254.527	64.3127	52.2065	62.5956	190.713	59.6384	59.7049	6.55032	0.0194014	6.09836e-263	0.313062	2	2
249718_at	At5g35740	Carbohydrate-binding X8 domain superfamily protein; FUNCTIONS IN: molecular_function unknown; INVOLVED IN: biological_process unknown; LOCATED IN: endomembrane system; EXPRESSED IN: 18 plant structures; EXPRESSED DURING: 10 growth stages; CONTAINS InterPro DOMAIN/s: X8 (InterPro:IPR012946); BEST Arabidopsis thaliana protein match is: Carbohydrate-binding X8 domain superfamily protein (TAIR:AT2G04…	341.466	286.715	206.555	163.634	108.774	124.694	278.246	67.853	132.367	28.2233	0.0263372	3.47586e-19	0.475722	2	2
249754_at	At5g24530	Encodes a putative 2OG-Fe(II) oxygenase that is defense-associated but required for susceptibility to downy mildew.	492.098	680.793	544.067	416.295	204.606	181.719	572.319	97.4687	267.54	129.333	0.0310914	6.0939e-08	0.467467	2	2
249942_at	At5g22300	encodes a nitrilase isomer. The purified enzyme shows a strong substrate specificity for beta-cyano-L-alanine, a intermediate product of the cyanide detoxification pathway.	2513.41	2476.05	3091.51	914.311	1404.55	1173.65	2693.66	345.053	1164.17	245.255	0.00332597	3.38231e-27	0.432189	2	2
249983_at	At5g18470	Curculin-like (mannose-binding) lectin family protein; FUNCTIONS IN: sugar binding; INVOLVED IN: response to karrikin; LOCATED IN: plant-type cell wall; EXPRESSED IN: 22 plant structures; EXPRESSED DURING: 12 growth stages; CONTAINS InterPro DOMAIN/s: Curculin-like (mannose-binding) lectin (InterPro:IPR001480); BEST Arabidopsis thaliana protein match is: lectin protein kinase family protein (TAIR…	1495.04	1824.66	1975.23	966.805	609.43	548.54	1764.98	245.599	708.258	225.968	0.00538362	5.50655e-16	0.401285	2	2
250064_at	At5g17890	Encodes a protein that appears to be involved in defense responses. Contains TIR, NB-LRR and LIM domains. A gain of function allele exhibits cold dependent phenotypes including apparent activation of defense responses and an increased freezing tolerance.	230.012	183.14	188.713	102.769	91.5414	81.1991	200.622	25.6048	91.8366	10.788	0.00246818	2.61322e-68	0.457759	2	2
250152_at	At5g15120	Protein of unknown function (DUF1637); FUNCTIONS IN: cysteamine dioxygenase activity; INVOLVED IN: anaerobic respiration; LOCATED IN: cellular_component unknown; EXPRESSED IN: 20 plant structures; EXPRESSED DURING: 8 growth stages; CONTAINS InterPro DOMAIN/s: Protein of unknown function DUF1637 (InterPro:IPR012864); BEST Arabidopsis thaliana protein match is: Protein of unknown function (DUF1637)…	545.015	734.653	855.827	259.798	281.853	364.361	711.832	156.658	302.004	55.1174	0.0129056	5.93056e-38	0.424263	2	2
250216_at	At5g14090	unknown protein; Has 56 Blast hits to 56 proteins in 18 species: Archae - 0; Bacteria - 0; Metazoa - 0; Fungi - 2; Plants - 46; Viruses - 0; Other Eukaryotes - 8 (source: NCBI BLink).	712.502	908.284	696.772	285.97	401.487	332.318	772.519	117.838	339.925	58.133	0.00467473	5.19199e-38	0.440021	2	2
250443_at	At5g10520	ROP binding protein kinases 1 (RBK1); FUNCTIONS IN: protein serine/threonine kinase activity, protein kinase activity, kinase activity, ATP binding; INVOLVED IN: defense response, incompatible interaction; LOCATED IN: cytosol, endomembrane system; EXPRESSED IN: 6 plant structures; CONTAINS InterPro DOMAIN/s: Protein kinase, ATP binding site (InterPro:IPR017441), Protein kinase, catalytic domain (…	724.228	752.617	870.276	226.894	357.639	354.916	782.373	77.4376	313.149	74.7119	0.00164652	0	0.400256	2	2
250575_at	At5g08240	unknown protein; BEST Arabidopsis thaliana protein match is: unknown protein (TAIR:AT5G23160.1); Has 69 Blast hits to 69 proteins in 10 species: Archae - 0; Bacteria - 1; Metazoa - 0; Fungi - 0; Plants - 68; Viruses - 0; Other Eukaryotes - 0 (source: NCBI BLink).	196.043	247.783	233.928	126.94	81.382	103.561	225.918	26.7841	103.961	22.7816	0.00386493	1.82329e-20	0.460172	2	2
250796_at	At5g05300	unknown protein; FUNCTIONS IN: molecular_function unknown; INVOLVED IN: biological_process unknown; LOCATED IN: endomembrane system; EXPRESSED IN: 10 plant structures; EXPRESSED DURING: 8 growth stages; Has 1807 Blast hits to 1807 proteins in 277 species: Archae - 0; Bacteria - 0; Metazoa - 736; Fungi - 347; Plants - 385; Viruses - 0; Other Eukaryotes - 339 (source: NCBI BLink).	748.241	644.789	761.379	249.958	178.818	167.211	718.136	63.8595	198.662	44.8005	0.000322654	0	0.276636	2	2
251071_at	At5g01950	Leucine-rich repeat protein kinase family protein; FUNCTIONS IN: protein serine/threonine kinase activity, kinase activity, ATP binding; INVOLVED IN: transmembrane receptor protein tyrosine kinase signaling pathway, protein amino acid phosphorylation; LOCATED IN: chloroplast, plasma membrane; EXPRESSED IN: 19 plant structures; EXPRESSED DURING: 10 growth stages; CONTAINS InterPro DOMAIN/s: Protei…	784.469	694.822	680.611	332.451	365.4	367.714	719.967	56.3103	355.188	19.7253	0.000450075	0	0.493339	2	2
251248_at	At3g62150	P-glycoprotein 21 (PGP21); FUNCTIONS IN: ATPase activity, coupled to transmembrane movement of substances; INVOLVED IN: transport, transmembrane transport; LOCATED IN: plasma membrane; EXPRESSED IN: 14 plant structures; EXPRESSED DURING: 8 growth stages; CONTAINS InterPro DOMAIN/s: ATPase, AAA+ type, core (InterPro:IPR003593), ABC transporter-like (InterPro:IPR003439), ABC transporter, transmembr…	3107.25	3277.48	3756.98	1242.05	1727.87	1936.33	3380.57	336.909	1635.42	356.254	0.00351516	0	0.483771	2	2
251649_at	At3g57330	Lesion mimic phenotype when mutation in the gene is combined with a mutation in ACA4. Lesion mimic phenotype of double knockout can be suppressed by nutritional supplements that increase anion levels (e.g. 15 mM Nitrate, Chloride, or Phosphate)	2822.97	2877.17	3502.88	1446.5	1426.56	1697.8	3067.67	377.873	1523.62	151.173	0.00277559	4.93651e-70	0.49667	2	2
251769_at	At3g55950	CRINKLY4 related 3 (CCR3); FUNCTIONS IN: kinase activity; INVOLVED IN: protein amino acid phosphorylation; LOCATED IN: endomembrane system; EXPRESSED IN: 23 plant structures; EXPRESSED DURING: 10 growth stages; CONTAINS InterPro DOMAIN/s: Protein kinase, ATP binding site (InterPro:IPR017441), Regulator of chromosome condensation/beta-lactamase-inhibitor protein II (InterPro:IPR009091), Protein ki…	314.114	327.087	360.914	148.638	128.395	147.653	334.038	24.162	141.562	11.4134	0.000237409	0	0.423789	2	2
251884_at	At3g54150	S-adenosyl-L-methionine-dependent methyltransferases superfamily protein; FUNCTIONS IN: methyltransferase activity; INVOLVED IN: metabolic process; LOCATED IN: cellular_component unknown; EXPRESSED IN: 17 plant structures; EXPRESSED DURING: 9 growth stages; CONTAINS InterPro DOMAIN/s: Methyltransferase type 11 (InterPro:IPR013216); BEST Arabidopsis thaliana protein match is: S-adenosyl-L-methioni…	239.923	303.049	425.781	74.4276	70.558	117.423	322.918	94.5089	87.4695	26.0125	0.0141416	2.1602e-55	0.270873	2	2
252054_at	At3g52540	ovate family protein 18 (OFP18); INVOLVED IN: biological_process unknown; LOCATED IN: chloroplast; EXPRESSED IN: 9 plant structures; EXPRESSED DURING: 7 growth stages; CONTAINS InterPro DOMAIN/s: Protein of unknown function DUF623 (InterPro:IPR006458); BEST Arabidopsis thaliana protein match is: ovate family protein 15 (TAIR:AT2G36050.1); Has 432 Blast hits to 323 proteins in 54 species: Archae -…	73.9111	51.3929	79.4453	25.8567	34.0921	31.928	68.2498	14.8584	30.6256	4.26937	0.0135285	1.33818e-52	0.448728	2	2
252133_at	At3g50900	unknown protein; BEST Arabidopsis thaliana protein match is: unknown protein (TAIR:AT5G66490.1); Has 45 Blast hits to 45 proteins in 7 species: Archae - 0; Bacteria - 0; Metazoa - 0; Fungi - 0; Plants - 45; Viruses - 0; Other Eukaryotes - 0 (source: NCBI BLink).	893.602	965.275	909.429	379.578	322.433	335.483	922.769	37.6523	345.831	29.945	3.17387e-05	0	0.374776	2	2
252214_at	At3g50260	Encodes a member of the DREB subfamily A-5 of ERF/AP2 transcription factor family. The protein contains one AP2 domain. Involved in defense and freezing stress responses. There are 16 members in this subfamily including RAP2.1, RAP2.9 and RAP2.10.	171.813	238.045	237.027	125.003	59.5497	77.2333	215.628	37.9488	87.2621	33.8597	0.0119524	5.15373e-11	0.404687	2	2
252387_at	At3g47800	Galactose mutarotase-like superfamily protein; FUNCTIONS IN: aldose 1-epimerase activity; INVOLVED IN: galactose metabolic process, hexose metabolic process, carbohydrate metabolic process; LOCATED IN: endomembrane system; EXPRESSED IN: 23 plant structures; EXPRESSED DURING: 14 growth stages; CONTAINS InterPro DOMAIN/s: Glycoside hydrolase-type carbohydrate-binding (InterPro:IPR011013), Aldose 1-…	366.596	413.335	353.445	181.126	100.007	175.231	377.792	31.4753	152.122	45.2284	0.00208566	0	0.40266	2	2
252589_s_at	At3g45650	Encodes a nitrate efflux transporter NAXT1 (for NITRATE EXCRETION TRANSPORTER1). Localized to the plasma membrane. NAXT1 belongs to a subclass of seven NAXT members from the large NITRATE TRANSPORTER1/PEPTIDE TRANSPORTER family and is mainly expressed in the cortex of mature roots.	245.662	192.203	162.777	53.577	66.8022	68.7313	200.214	42.019	63.0368	8.24903	0.00516145	1.9704e-182	0.314847	2	2
252681_at	At3g44350	NAC domain containing protein 61 (NAC061); CONTAINS InterPro DOMAIN/s: No apical meristem (NAM) protein (InterPro:IPR003441); BEST Arabidopsis thaliana protein match is: NAC domain containing protein 90 (TAIR:AT5G22380.1); Has 30201 Blast hits to 17322 proteins in 780 species: Archae - 12; Bacteria - 1396; Metazoa - 17338; Fungi - 3422; Plants - 5037; Viruses - 0; Other Eukaryotes - 2996 (source:…	134.963	132.361	181.424	43.7132	47.7871	25.5142	149.583	27.6064	39.0048	11.8595	0.00310659	1.14288e-58	0.260757	2	2
252825_at	At4g39890	RAB GTPase homolog H1C (RABH1c); FUNCTIONS IN: protein binding, GTP binding; INVOLVED IN: protein transport, small GTPase mediated signal transduction; LOCATED IN: endomembrane system; EXPRESSED IN: 9 plant structures; EXPRESSED DURING: 6 growth stages; CONTAINS InterPro DOMAIN/s: Ras GTPase (InterPro:IPR001806), Small GTP-binding protein (InterPro:IPR005225), Small GTPase (InterPro:IPR020851), R…	124.82	142.647	178.483	87.7976	59.7294	73.1948	148.65	27.3301	73.5739	14.038	0.0133454	1.98507e-20	0.494947	2	2
252834_at	At4g40070	RING/U-box superfamily protein; FUNCTIONS IN: zinc ion binding; EXPRESSED IN: 9 plant structures; EXPRESSED DURING: 4 anthesis, petal differentiation and expansion stage; CONTAINS InterPro DOMAIN/s: Zinc finger, RING-type (InterPro:IPR001841), Zinc finger, C3HC4 RING-type (InterPro:IPR018957); BEST Arabidopsis thaliana protein match is: RING/U-box superfamily protein (TAIR:AT3G05200.1); Has 9770 …	168.252	200.008	170.374	62.5776	90.9336	103.632	179.545	17.7535	85.7143	21.0189	0.00411118	0	0.477398	2	2
252921_at	At4g39030	Encodes an orphan multidrug and toxin extrusion transporter. Essential component of salicylic acid-dependent signaling for disease resistance. Member of the MATE-transporter family. Expression induced by salicylic acid. Mutants are salicylic acid-deficient.	272.461	327.033	380.191	137.239	113.544	169.107	326.561	53.8665	139.963	27.8815	0.0059713	4.53438e-31	0.428597	2	2
252940_at	At4g39270	Leucine-rich repeat protein kinase family protein; FUNCTIONS IN: protein serine/threonine kinase activity, protein kinase activity, ATP binding; INVOLVED IN: transmembrane receptor protein tyrosine kinase signaling pathway, protein amino acid phosphorylation; LOCATED IN: endomembrane system; EXPRESSED IN: 18 plant structures; EXPRESSED DURING: 12 growth stages; CONTAINS InterPro DOMAIN/s: Protein…	363.778	361.401	398.095	178.411	159.122	155.998	374.425	20.5333	164.511	12.1393	0.000108038	0	0.439369	2	2
252958_at	At4g38620	Encodes a R2R3 MYB protein which is involved in the response to UV-B. It functions as a repressor of target gene expression. One of its target genes encodes cinnamate 4-hydroxylase; mutants accumulate sinapate esters in their leaves. MYB4 binds to its own promoter and represses its own expression. Nuclear localization of MYB4 depends on the action of the beta importin SAD2.	396.568	439.896	469.485	201.194	198.621	163.579	435.316	36.6738	187.798	21.0136	0.000531951	0	0.431406	2	2
252993_at	At4g38540	FAD/NAD(P)-binding oxidoreductase family protein; FUNCTIONS IN: monooxygenase activity; INVOLVED IN: oxidation reduction; EXPRESSED IN: 15 plant structures; EXPRESSED DURING: 9 growth stages; CONTAINS InterPro DOMAIN/s: Monooxygenase, FAD-binding (InterPro:IPR002938); BEST Arabidopsis thaliana protein match is: FAD/NAD(P)-binding oxidoreductase family protein (TAIR:AT5G05320.1); Has 5392 Blast hi…	1194.97	1401.66	1568.27	570.826	625.819	737.838	1388.3	187.011	644.827	85.1133	0.00330748	1.03326e-51	0.464473	2	2
253046_at	At4g37370	member of CYP81D	345.955	260.099	347.529	121.18	81.688	114.217	317.861	50.0296	105.695	21.08	0.00248528	4.65927e-68	0.332519	2	2
253057_at	At4g37670	N-acetyl-l-glutamate synthase 2 (NAGS2); FUNCTIONS IN: acetyl-CoA:L-glutamate N-acetyltransferase activity, N-acetyltransferase activity; INVOLVED IN: cellular amino acid biosynthetic process, arginine biosynthetic process, metabolic process; LOCATED IN: cytoplasm; EXPRESSED IN: 20 plant structures; EXPRESSED DURING: 12 growth stages; CONTAINS InterPro DOMAIN/s: GCN5-related N-acetyltransferase, …	292.229	343.048	444.944	107.831	126.453	159.585	360.074	77.768	131.29	26.2142	0.00847022	1.26191e-51	0.364618	2	2
253124_at	At4g36030	Armadillo repeat protein. One of a family of four in Arabidopsis. Expressed in vegetative tissues, anthers and ovules.	265.731	298.152	308.4	109.728	101.944	108.581	290.761	22.2742	106.751	4.20218	0.000148464	0	0.367143	2	2
253182_at	At4g35190	Putative lysine decarboxylase family protein; CONTAINS InterPro DOMAIN/s: Conserved hypothetical protein CHP00730 (InterPro:IPR005269); BEST Arabidopsis thaliana protein match is: lysine decarboxylase family protein (TAIR:AT2G37210.1); Has 30201 Blast hits to 17322 proteins in 780 species: Archae - 12; Bacteria - 1396; Metazoa - 17338; Fungi - 3422; Plants - 5037; Viruses - 0; Other Eukaryotes - …	264.883	228.128	395.32	50.9219	101.166	56.264	296.11	87.8617	69.4507	27.596	0.0130234	6.30315e-46	0.234543	2	2
253193_at	At4g35380	SEC7-like guanine nucleotide exchange family protein; FUNCTIONS IN: binding, ARF guanyl-nucleotide exchange factor activity, guanyl-nucleotide exchange factor activity; INVOLVED IN: regulation of ARF protein signal transduction; LOCATED IN: intracellular; EXPRESSED IN: 9 plant structures; EXPRESSED DURING: L mature pollen stage, M germinated pollen stage, 4 anthesis, petal differentiation and exp…	335.213	387.802	370.778	184.724	142.494	198.639	364.598	26.8336	175.286	29.2382	0.00117071	0	0.480765	2	2
253223_at	At4g35000	Encodes a microsomal ascorbate peroxidase APX3. Ascorbate peroxidases are enzymes that scavenge hydrogen peroxide in plant cells. Eight types of APX have been described for Arabidopsis: three cytosolic (APX1, APX2, APX6), two chloroplastic types (stromal sAPX, thylakoid tAPX), and three microsomal (APX3, APX4, APX5) isoforms. The APX3 protein interacts with AKR2 (ankyrin-containing protein that i…	1538.54	1733.76	1748.06	740.854	696.317	747.515	1673.45	117.056	728.229	27.8364	0.000168909	0	0.435165	2	2
253309_at	At4g33790	Encodes an alcohol-forming fatty acyl-CoA reductase, involved in cuticular wax biosynthesis. Lines carrying recessive mutations are deficient in primary alcohol and have glossy stem surfaces.	228.689	183.606	252.178	41.3743	85.2142	62.8283	221.491	34.8479	63.1389	21.9216	0.00263722	6.45352e-36	0.285063	2	2
253414_at	At4g33050	embryo sac development arrest 39 (EDA39); CONTAINS InterPro DOMAIN/s: IQ calmodulin-binding region (InterPro:IPR000048); BEST Arabidopsis thaliana protein match is: calmodulin-binding family protein (TAIR:AT2G26190.1); Has 35333 Blast hits to 34131 proteins in 2444 species: Archae - 798; Bacteria - 22429; Metazoa - 974; Fungi - 991; Plants - 531; Viruses - 0; Other Eukaryotes - 9610 (source: NCBI…	2678.11	2701.49	2445.4	1079.69	936.531	1003.25	2608.33	141.587	1006.49	71.6338	6.28157e-05	0	0.385875	2	2
253779_at	At4g28490	member of Receptor kinase-like protein family	761.65	926.694	1083.12	451.482	485.539	400.532	923.823	160.756	445.851	42.7821	0.00761547	2.00408e-83	0.482615	2	2
253827_at	At4g28085	unknown protein; Has 30201 Blast hits to 17322 proteins in 780 species: Archae - 12; Bacteria - 1396; Metazoa - 17338; Fungi - 3422; Plants - 5037; Viruses - 0; Other Eukaryotes - 2996 (source: NCBI BLink).	1246.34	1184.16	1516.97	415.97	326.159	446.882	1315.82	176.953	396.337	62.7105	0.00105857	0	0.301208	2	2
253828_at	At4g27970	Encodes a protein with ten predicted transmembrane helices. The SLAH2 protein has similarity to the SLAC1 protein involved in ion homeostasis in guard cells. But, it is not expressed in guard cells and cannot complement a slac1-2 mutant suggesting that it performs a different function. SLAH2:GFP localizes to the plasma membrane.	226.166	195.75	262.193	99.8484	92.2772	118.686	228.036	33.2608	103.604	13.5992	0.00388768	1.44578e-56	0.454331	2	2
254231_at	At4g23810	member of WRKY Transcription Factor; Group III	1442.01	1232.98	1044.93	771.282	431.412	396.444	1239.97	198.63	533.046	207.058	0.012977	7.07594e-10	0.429886	2	2
254241_at	At4g23190	Encodes putative receptor-like protein kinase that is induced by the soil-borne vascular bacteria, Ralstonia solanacearum. Naming convention from Chen et al 2003 (PMID 14756307)	126.476	129.612	197.228	42.437	28.3133	23.2497	151.105	39.9745	31.3333	9.94374	0.00730202	1.17628e-96	0.207361	2	2
254255_at	At4g23220	Encodes a cysteine-rich receptor-like protein kinase.	224.534	233.611	209.048	158.917	76.9931	79.2842	222.398	12.4202	105.065	46.6517	0.0135904	0	0.472419	2	2
254292_at	At4g23030	MATE efflux family protein; FUNCTIONS IN: antiporter activity, drug transmembrane transporter activity, transporter activity; INVOLVED IN: drug transmembrane transport, transmembrane transport; LOCATED IN: membrane; EXPRESSED IN: stem, male gametophyte, flower; EXPRESSED DURING: 4 anthesis; CONTAINS InterPro DOMAIN/s: Multi antimicrobial extrusion protein MatE (InterPro:IPR002528); BEST Arabidops…	99.9294	105.455	102.176	28.2073	38.2642	38.0767	102.52	2.77867	34.8494	5.753	5.19341e-05	0	0.339927	2	2
254318_at	At4g22530	S-adenosyl-L-methionine-dependent methyltransferases superfamily protein; FUNCTIONS IN: methyltransferase activity; INVOLVED IN: metabolic process; LOCATED IN: cellular_component unknown; EXPRESSED IN: 19 plant structures; EXPRESSED DURING: 11 growth stages; CONTAINS InterPro DOMAIN/s: Methyltransferase type 11 (InterPro:IPR013216); BEST Arabidopsis thaliana protein match is: S-adenosyl-L-methion…	150.527	128.86	219.865	84.725	80.5226	80.1283	166.418	47.5379	81.7919	2.54772	0.03697	0	0.491486	2	2
254408_at	At4g21390	B120; FUNCTIONS IN: protein serine/threonine kinase activity, sugar binding, protein kinase activity, ATP binding; INVOLVED IN: protein amino acid phosphorylation, recognition of pollen; LOCATED IN: plasma membrane; EXPRESSED IN: 13 plant structures; EXPRESSED DURING: 8 growth stages; CONTAINS InterPro DOMAIN/s: Curculin-like (mannose-binding) lectin (InterPro:IPR001480), PAN-2 domain (InterPro:I…	423.924	294.823	429.264	108.423	95.2961	147.499	382.67	76.1249	117.073	27.1551	0.00470633	2.25104e-64	0.305936	2	2
254410_at	At4g21410	Encodes a cysteine-rich receptor-like protein kinase.	112.332	104.268	113.907	46.0399	48.312	51.5457	110.169	5.17093	48.6325	2.76685	5.39038e-05	0	0.441434	2	2
254432_at	At4g20830	FAD-binding Berberine family protein; FUNCTIONS IN: electron carrier activity, oxidoreductase activity, FAD binding, catalytic activity; INVOLVED IN: response to oxidative stress; LOCATED IN: mitochondrion, apoplast, plasma membrane, vacuole, plant-type cell wall; EXPRESSED IN: 26 plant structures; EXPRESSED DURING: 14 growth stages; CONTAINS InterPro DOMAIN/s: FAD-binding, type 2 (InterPro:IPR01…	1124.49	1175.38	1764.75	687.108	507.441	523.593	1354.87	355.872	572.714	99.3967	0.0214574	2.67018e-42	0.422707	2	2
254487_at	At4g20780	Calcium sensor involved in trichome branching.	1861.21	2109.17	2305.21	800.099	1079.97	1168.26	2091.86	222.506	1016.11	192.208	0.00317507	0	0.485744	2	2
254847_at	At4g11850	phospholipase D (gamma)	419.639	493.334	599.219	152.728	147.867	153.188	504.064	90.2697	151.261	2.94858	0.0024896	0	0.300083	2	2
254869_at	At4g11890	Protein kinase superfamily protein; FUNCTIONS IN: protein serine/threonine kinase activity, protein kinase activity, kinase activity, ATP binding; INVOLVED IN: protein amino acid phosphorylation; EXPRESSED IN: 22 plant structures; EXPRESSED DURING: 11 growth stages; CONTAINS InterPro DOMAIN/s: Protein kinase, ATP binding site (InterPro:IPR017441), Protein kinase, catalytic domain (InterPro:IPR000…	171.567	237.503	204.12	93.5302	59.8016	43.3389	204.397	32.9689	65.5569	25.5858	0.00450004	5.51679e-21	0.320734	2	2
254926_at	At4g11280	encodes a a member of the 1-aminocyclopropane-1-carboxylate (ACC) synthase (S-adenosyl-L-methionine methylthioadenosine-lyase, EC 4.4.1.14) gene family	425.508	312.221	352.096	114.102	139.136	178.098	363.275	57.4647	143.779	32.2498	0.00448015	4.47147e-32	0.395785	2	2
255008_at	At4g10060	Beta-glucosidase, GBA2 type family protein; FUNCTIONS IN: catalytic activity, glucosylceramidase activity; INVOLVED IN: glucosylceramide catabolic process, sphingolipid metabolic process; LOCATED IN: vacuole; EXPRESSED IN: 21 plant structures; EXPRESSED DURING: 13 growth stages; CONTAINS InterPro DOMAIN/s: Glucosylceramidase (InterPro:IPR006775), Six-hairpin glycosidase-like (InterPro:IPR008928),…	1034.14	882.242	883.13	458.871	324.421	415.055	933.17	87.4419	399.449	68.5702	0.00114058	0	0.428056	2	2
255319_at	At4g04220	receptor like protein 46 (RLP46); FUNCTIONS IN: kinase activity; INVOLVED IN: signal transduction, defense response; LOCATED IN: endomembrane system; EXPRESSED IN: 20 plant structures; EXPRESSED DURING: 11 growth stages; CONTAINS InterPro DOMAIN/s: Leucine-rich repeat, typical subtype (InterPro:IPR003591), Leucine-rich repeat-containing N-terminal domain, type 2 (InterPro:IPR013210), Leucine-rich…	114.194	100.755	89.1351	64.5444	39.2844	32.6219	101.361	12.5405	45.4836	16.8399	0.00995929	1.17684e-14	0.448727	2	2
255479_at	At4g02380	Encodes AtLEA5 (late embryogenesis abundant like protein). Also known as SENESCENCE-ASSOCIATED GENE 21 (SAG21). Has a role on oxidative stress tolerance. mRNA levels are elevated in response to various stresses.	8838.53	9328.37	9663.05	3433.45	4178.84	4364.14	9276.65	414.686	3992.15	492.636	0.000142256	0	0.430344	2	2
255654_at	At4g00970	Encodes a cysteine-rich receptor-like protein kinase.	266.94	254.448	292.406	130.485	113.53	78.8562	271.265	19.3451	107.624	26.3162	0.000970487	0	0.396748	2	2
255753_at	At1g18570	Encodes a member of the R2R3-MYB transcription family. Involved in indole glucosinolate biosynthesis.	2132.05	2517.09	2407.06	818.649	883.274	1158.76	2352.07	198.321	953.56	180.619	0.000833046	0	0.405413	2	2
255807_at	At4g10270	Wound-responsive family protein; CONTAINS InterPro DOMAIN/s: Protein of unknown function wound-induced (InterPro:IPR022251); BEST Arabidopsis thaliana protein match is: Wound-responsive family protein (TAIR:AT4G10265.1); Has 183 Blast hits to 182 proteins in 16 species: Archae - 0; Bacteria - 0; Metazoa - 0; Fungi - 0; Plants - 183; Viruses - 0; Other Eukaryotes - 0 (source: NCBI BLink).	124.134	126.42	169.434	46.8003	50.0859	81.6336	139.996	25.5197	59.5066	19.2328	0.0120368	4.20998e-13	0.425059	2	2
256097_at	At1g13670	unknown protein; Has 22 Blast hits to 22 proteins in 7 species: Archae - 0; Bacteria - 0; Metazoa - 0; Fungi - 0; Plants - 22; Viruses - 0; Other Eukaryotes - 0 (source: NCBI BLink).	273.638	250.623	185.99	72.4797	109.819	122.857	236.75	45.4412	101.719	26.1474	0.0111509	3.72865e-19	0.429646	2	2
256300_at	At1g69490	Encodes a member of the NAC transcription factor gene family. It is expressed in floral primordia and upregulated by AP3 and PI. Its expression is associated with leaf senescence.	1974.33	1891.14	2460.95	1165.94	683.763	652.615	2108.81	307.79	834.105	287.796	0.00634213	1.69883e-14	0.395534	2	2
256337_at	At1g72060	serine-type endopeptidase inhibitors; FUNCTIONS IN: serine-type endopeptidase inhibitor activity; INVOLVED IN: response to oxidative stress; LOCATED IN: endomembrane system; EXPRESSED IN: 21 plant structures; EXPRESSED DURING: 12 growth stages; CONTAINS InterPro DOMAIN/s: Proteinase inhibitor I20, Pin2 (InterPro:IPR003465); Has 28 Blast hits to 28 proteins in 8 species: Archae - 0; Bacteria - 0; …	345.142	223.206	238.054	132.451	48.5009	40.3129	268.801	66.5292	73.7549	50.9968	0.0157319	3.48365e-11	0.274385	2	2
256492_at	At1g31490	HXXXD-type acyl-transferase family protein; FUNCTIONS IN: transferase activity, transferring acyl groups other than amino-acyl groups, quinone binding, primary amine oxidase activity, copper ion binding, transferase activity; INVOLVED IN: oxidation reduction, amine metabolic process; LOCATED IN: chloroplast; EXPRESSED IN: 8 plant structures; EXPRESSED DURING: 4 anthesis, C globular stage, petal d…	229.781	156.274	139.036	67.7854	80.4835	60.2315	175.03	48.1925	69.5001	10.2343	0.0206532	2.42434e-71	0.397075	2	2
256526_at	At1g66090	Disease resistance protein (TIR-NBS class); FUNCTIONS IN: transmembrane receptor activity, nucleoside-triphosphatase activity, nucleotide binding, ATP binding; INVOLVED IN: signal transduction, defense response, apoptosis, innate immune response; LOCATED IN: intrinsic to membrane, chloroplast; EXPRESSED IN: 22 plant structures; EXPRESSED DURING: 10 growth stages; CONTAINS InterPro DOMAIN/s: ATPas…	250.244	198.364	276.072	91.0839	101.906	105.286	241.56	39.5753	99.4255	7.41913	0.00362306	1.95091e-241	0.411598	2	2
257206_at	At3g16530	Lectin like protein whose expression is induced upon treatment with chitin oligomers.	5075.8	6550.01	7408.36	2164.7	2067.77	3174.04	6344.72	1179.75	2468.84	612.641	0.00723081	6.0922e-28	0.389116	2	2
257478_at	At1g16130	wall-associated kinase like	240.739	195.415	225.142	108.992	91.8608	63.8096	220.432	23.0265	88.2207	22.8099	0.00211716	0	0.400217	2	2
257536_at	At3g02800	Encodes an atypical dual-speci&#64257;city phosphatase.	518.236	527.903	672.822	231.298	285.785	312.639	572.987	86.5948	276.574	41.4455	0.00589423	3.05751e-35	0.482688	2	2
257636_at	At3g26200	putative cytochrome P450	855.292	994.473	875.702	305.564	300.001	404.489	908.489	75.1604	336.685	58.7861	0.000486476	0	0.370599	2	2
257654_at	At3g13310	Chaperone DnaJ-domain superfamily protein; FUNCTIONS IN: unfolded protein binding, heat shock protein binding; INVOLVED IN: protein folding; EXPRESSED IN: 23 plant structures; EXPRESSED DURING: 13 growth stages; CONTAINS InterPro DOMAIN/s: Molecular chaperone, heat shock protein, Hsp40, DnaJ (InterPro:IPR015609), Heat shock protein DnaJ, N-terminal (InterPro:IPR001623), Heat shock protein DnaJ (I…	664.435	720.187	577.709	294.833	226.409	207.284	654.11	71.7981	242.842	46.0299	0.00112335	0	0.371256	2	2
257670_at	At3g20340	Expression of the gene is downregulated in the presence of paraquat, an inducer of photoxidative stress.	467.477	431.857	428.366	210.946	167.944	223.116	442.567	21.6435	200.669	28.9863	0.0003175	0	0.45342	2	2
257872_at	At3g28360	P-glycoprotein 16 (PGP16); FUNCTIONS IN: ATPase activity, coupled to transmembrane movement of substances; INVOLVED IN: transport, transmembrane transport; LOCATED IN: integral to membrane; EXPRESSED IN: flower; EXPRESSED DURING: petal differentiation and expansion stage; CONTAINS InterPro DOMAIN/s: ATPase, AAA+ type, core (InterPro:IPR003593), ABC transporter-like (InterPro:IPR003439), ABC trans…	545.681	441.278	565.476	172.748	232.9	226.529	517.479	66.7295	210.726	33.0438	0.00204023	3.57963e-58	0.407216	2	2
257922_at	At3g23150	Involved in ethylene perception in Arabidopsis	770.681	795.033	878.469	242.288	369.442	451.583	814.727	56.5284	354.438	105.451	0.00263537	0	0.435039	2	2
257927_at	At3g23240	encodes a member of the ERF (ethylene response factor) subfamily B-3 of ERF/AP2 transcription factor family (ERF1). The protein contains one AP2 domain. There are 18 members in this subfamily including ATERF-1, ATERF-2, AND ATERF-5. EREBP like protein that binds GCC box of ethylene regulated promoters such as basic chitinases. Constitutive expression of ERF1 phenocopies ethylene over production. …	218.222	266.786	240.087	59.7369	89.2429	127.449	241.698	24.3222	92.1431	33.9493	0.00343648	0	0.381232	2	2
258002_at	At3g28930	avrRpt2-induced gene that exhibits RPS2- and avrRpt2-dependent induction early after infection with Pseudomonas syringae pv maculicola strain ES4326 carrying avrRpt2	1274.12	1311.88	1802.55	460.368	430.788	540.431	1462.85	294.794	477.196	56.7254	0.0047212	5.49253e-199	0.32621	2	2
258100_at	At3g23550	MATE efflux family protein; FUNCTIONS IN: antiporter activity, drug transmembrane transporter activity, transporter activity; INVOLVED IN: drug transmembrane transport, transmembrane transport; LOCATED IN: membrane; EXPRESSED IN: 10 plant structures; EXPRESSED DURING: 6 growth stages; CONTAINS InterPro DOMAIN/s: Multi antimicrobial extrusion protein MatE (InterPro:IPR002528); BEST Arabidopsis tha…	1271.05	1774.86	1814.66	198.292	232.842	400.856	1620.19	303.017	277.33	108.363	0.001944	3.37283e-102	0.171171	2	2
258203_at	At3g13950	unknown protein; BEST Arabidopsis thaliana protein match is: unknown protein (TAIR:AT4G13266.1); Has 339 Blast hits to 265 proteins in 12 species: Archae - 0; Bacteria - 0; Metazoa - 0; Fungi - 0; Plants - 339; Viruses - 0; Other Eukaryotes - 0 (source: NCBI BLink).	269.483	345.676	373.35	211.232	141.894	132.198	329.503	53.7889	161.775	43.1047	0.0135354	1.58681e-11	0.490966	2	2
258364_at	At3g14225	Contains lipase signature motif and GDSL domain.	46.7788	55.3097	65.3646	22.3151	25.5462	27.3278	55.8177	9.30332	25.063	2.54103	0.00524693	1.45343e-97	0.449016	2	2
258560_at	At3g06020	A member of the FAF family proteins encoded by the FANTASTIC FOUR (FAF) genes: AT4G02810 (FAF1), AT1G03170 (FAF2), AT5G19260 (FAF3) and AT3G06020 (FAF4). FAFs have the potential to regulate shoot meristem size in Arabidopsis thaliana. FAFs can repress WUS, which ultimately leads to an arrest of meristem activity in FAF overexpressing lines.	319.976	251.352	201.197	92.8315	116.791	87.3412	257.508	59.6282	98.9878	15.6603	0.0112156	8.08219e-69	0.384406	2	2
258589_at	At3g04290	Li-tolerant lipase 1 (LTL1); FUNCTIONS IN: hydrolase activity, acting on ester bonds, carboxylesterase activity; INVOLVED IN: lipid metabolic process; LOCATED IN: endomembrane system; EXPRESSED IN: 19 plant structures; EXPRESSED DURING: 12 growth stages; CONTAINS InterPro DOMAIN/s: Lipase, GDSL (InterPro:IPR001087), Esterase, SGNH hydrolase-type (InterPro:IPR013830); BEST Arabidopsis thaliana pro…	592.479	827.315	748.374	246.202	421.111	403.106	722.723	119.501	356.806	96.208	0.0144803	4.46827e-11	0.493698	2	2
258786_at	At3g11820	Encodes a syntaxin localized at the plasma membrane (SYR1, Syntaxin Related Protein 1, also known as SYP121, PENETRATION1/PEN1). SYR1/PEN1 is a member of the SNARE superfamily proteins. SNARE proteins are involved in cell signaling, vesicle traffic, growth and development. SYR1/PEN1 functions in positioning anchoring of the KAT1 K+ channel protein at the plasma membrane. Transcription is upregula…	2074.96	2183.44	2518.46	1121.55	946.336	1056.09	2258.95	231.192	1041.32	88.5349	0.00104165	0	0.460976	2	2
258791_at	At3g04720	Encodes a protein similar to the antifungal chitin-binding protein hevein from rubber tree latex. mRNA levels increase in response to ethylene and turnip crinkle virus infection.	5560.59	6325.86	6775.54	1685.17	1096.79	2046.23	6220.66	614.266	1609.39	479.235	0.000510423	0	0.258718	2	2
259033_at	At3g09410	Pectinacetylesterase family protein; CONTAINS InterPro DOMAIN/s: Pectinacetylesterase (InterPro:IPR004963); BEST Arabidopsis thaliana protein match is: Pectinacetylesterase family protein (TAIR:AT3G09405.1); Has 557 Blast hits to 548 proteins in 93 species: Archae - 0; Bacteria - 46; Metazoa - 119; Fungi - 0; Plants - 303; Viruses - 0; Other Eukaryotes - 89 (source: NCBI BLink).	562.959	458.152	540.217	213.491	272.461	235.339	520.443	55.1306	240.43	29.8126	0.00150215	0	0.461973	2	2
259272_at	At3g01290	SPFH/Band 7/PHB domain-containing membrane-associated protein family; INVOLVED IN: N-terminal protein myristoylation; LOCATED IN: mitochondrion, plasma membrane, vacuole, membrane; EXPRESSED IN: 21 plant structures; EXPRESSED DURING: 9 growth stages; CONTAINS InterPro DOMAIN/s: Band 7 protein (InterPro:IPR001107); BEST Arabidopsis thaliana protein match is: SPFH/Band 7/PHB domain-containing membr…	2206.42	2557.85	2681.1	1187.18	835.902	1043.13	2481.79	246.312	1022.07	176.585	0.00112852	0	0.411828	2	2
259399_at	At1g17710	Pyridoxal phosphate phosphatase-related protein; FUNCTIONS IN: phosphatase activity; INVOLVED IN: metabolic process; EXPRESSED IN: 9 plant structures; EXPRESSED DURING: L mature pollen stage, M germinated pollen stage, 4 anthesis, petal differentiation and expansion stage; CONTAINS InterPro DOMAIN/s: Pyridoxal phosphate phosphatase, PHOSPHO2 (InterPro:IPR016965), HAD-superfamily hydrolase, subfam…	69.4682	53.5871	87.9873	29.542	34.4723	30.2419	70.3475	17.2169	31.4187	2.66751	0.0179916	5.91448e-141	0.446621	2	2
259445_at	At1g02400	Encodes a gibberellin 2-oxidase that acts on C19 gibberellins but not C20 gibberellins.	116.08	119.504	226.276	45.721	49.0624	55.597	153.953	62.657	50.1268	5.02329	0.0458859	1.13364e-280	0.325597	2	2
259479_at	At1g19020	unknown protein; BEST Arabidopsis thaliana protein match is: unknown protein (TAIR:AT3G48180.1); Has 88 Blast hits to 88 proteins in 15 species: Archae - 0; Bacteria - 0; Metazoa - 0; Fungi - 0; Plants - 88; Viruses - 0; Other Eukaryotes - 0 (source: NCBI BLink).	1402.08	1216.1	1703.73	401.998	359.037	319.466	1440.64	246.093	360.167	41.2777	0.00169104	0	0.250005	2	2
259592_at	At1g27950	Encodes LTPG1, a lipid transfer protein with a predicted GPI (glycosylphosphatidylinositol)-anchor domain. Localized in the plasma membrane. Disruption of the LTPG1 gene causes alterations of cuticular lipid composition, but no significant changes on total wax and cutin monomer loads are seen.	304.042	302.947	285.711	127.987	157.373	138.53	297.567	10.2819	141.297	14.8868	0.000116294	0	0.47484	2	2
259788_at	At1g29670	GDSL-like Lipase/Acylhydrolase superfamily protein; FUNCTIONS IN: hydrolase activity, acting on ester bonds, carboxylesterase activity; INVOLVED IN: lipid metabolic process; LOCATED IN: apoplast, cell wall, chloroplast; EXPRESSED IN: 23 plant structures; EXPRESSED DURING: 14 growth stages; CONTAINS InterPro DOMAIN/s: Lipase, GDSL (InterPro:IPR001087); BEST Arabidopsis thaliana protein match is: G…	1668.58	1560.27	1476.45	776.63	850.94	652.111	1568.43	96.3282	759.894	100.466	0.000548784	0	0.484492	2	2
259961_at	At1g53700	The WAG1 and its homolog, WAG2 each encodes a protein-serine/threonine kinase that are nearly 70% identical to PsPK3 protein. All three together with CsPK3 belong to PsPK3-type kinases. At the N-terminus, all four possess a serine/threonine-rich domain. They are closely related to Arabidopsis kinases PINOID. wag1/wag2 double mutants exhibit a pronounced wavy root phenotype when grown vertically o…	284.336	303.132	326.277	107.218	136.794	146.282	304.582	21.0084	130.098	20.3747	0.000496188	0	0.427136	2	2
259977_at	At1g76590	PLATZ transcription factor family protein; CONTAINS InterPro DOMAIN/s: Protein of unknown function DUF597 (InterPro:IPR006734); BEST Arabidopsis thaliana protein match is: PLATZ transcription factor family protein (TAIR:AT1G21000.1); Has 404 Blast hits to 404 proteins in 27 species: Archae - 0; Bacteria - 0; Metazoa - 2; Fungi - 0; Plants - 402; Viruses - 0; Other Eukaryotes - 0 (source: NCBI BLi…	1527.8	1713.56	2289.19	863.952	684.716	984.199	1843.52	396.986	844.289	150.707	0.0151504	1.58793e-30	0.457977	2	2
260225_at	At1g74590	Encodes glutathione transferase belonging to the tau class of GSTs. Naming convention according to Wagner et al. (2002).	204.67	244.602	223.101	83.047	53.9841	49.7002	224.124	19.9856	62.2437	18.143	0.000484989	0	0.27772	2	2
260399_at	At1g72520	PLAT/LH2 domain-containing lipoxygenase family protein; FUNCTIONS IN: oxidoreductase activity, acting on single donors with incorporation of molecular oxygen, incorporation of two atoms of oxygen, lipoxygenase activity, iron ion binding, metal ion binding; INVOLVED IN: growth, jasmonic acid biosynthetic process, response to wounding, defense response; LOCATED IN: chloroplast; EXPRESSED IN: 17 pla…	367.187	263.319	472.313	193.352	163.655	167.327	367.606	104.497	174.778	16.1899	0.0342344	1.49483e-94	0.475448	2	2
260427_at	At1g72430	SAUR-like auxin-responsive protein family ; CONTAINS InterPro DOMAIN/s: Auxin responsive SAUR protein (InterPro:IPR003676); BEST Arabidopsis thaliana protein match is: SAUR-like auxin-responsive protein family (TAIR:AT1G17345.1); Has 148 Blast hits to 148 proteins in 14 species: Archae - 0; Bacteria - 0; Metazoa - 0; Fungi - 0; Plants - 148; Viruses - 0; Other Eukaryotes - 0 (source: NCBI BLink).	2326.14	2141.71	2546.79	1173.58	875.275	799.872	2338.22	202.812	949.577	197.624	0.00105357	0	0.406112	2	2
260592_at	At1g55850	encodes a protein similar to cellulose synthase	2901.48	3033.74	3061.06	1218.35	1352.29	1498.47	2998.76	85.3462	1356.37	140.106	6.49202e-05	0	0.452311	2	2
260639_at	At1g53180	unknown protein; FUNCTIONS IN: molecular_function unknown; INVOLVED IN: biological_process unknown; LOCATED IN: cellular_component unknown; EXPRESSED IN: 13 plant structures; EXPRESSED DURING: 6 growth stages; BEST Arabidopsis thaliana protein match is: unknown protein (TAIR:AT3G15115.1); Has 58 Blast hits to 56 proteins in 22 species: Archae - 0; Bacteria - 0; Metazoa - 6; Fungi - 4; Plants - 29…	273.971	237.29	244.104	133.211	100.615	115.863	251.789	19.5107	116.563	16.3093	0.00077205	0	0.462939	2	2
260706_at	At1g32350	alternative oxidase 1D (AOX1D); FUNCTIONS IN: alternative oxidase activity; INVOLVED IN: oxidation reduction, response to cyclopentenone; LOCATED IN: mitochondrial envelope, mitochondrion; EXPRESSED IN: stem, sepal, leaf, stamen; EXPRESSED DURING: LP.04 four leaves visible, 4 anthesis, petal differentiation and expansion stage; CONTAINS InterPro DOMAIN/s: Alternative oxidase (InterPro:IPR002680);…	285.565	296.602	436.84	78.5736	86.5428	103.287	339.669	84.3333	89.4677	12.6135	0.00707012	1.10915e-258	0.263397	2	2
260783_at	At1g06160	encodes a member of the ERF (ethylene response factor) subfamily B-3 of ERF/AP2 transcription factor family. The protein contains one AP2 domain. There are 18 members in this subfamily including ATERF-1, ATERF-2, AND ATERF-5.	2336.82	2863.34	3070.1	1007.94	1315.51	1705.5	2756.75	378.08	1342.99	349.588	0.0089353	2.47737e-12	0.487162	2	2
260804_at	At1g78410	VQ motif-containing protein; CONTAINS InterPro DOMAIN/s: VQ (InterPro:IPR008889); BEST Arabidopsis thaliana protein match is: VQ motif-containing protein (TAIR:AT1G17147.1); Has 53 Blast hits to 53 proteins in 9 species: Archae - 0; Bacteria - 0; Metazoa - 0; Fungi - 0; Plants - 53; Viruses - 0; Other Eukaryotes - 0 (source: NCBI BLink).	601.878	426.35	404.144	92.7092	114.527	152.399	477.457	108.322	119.879	30.2026	0.00530185	1.89156e-93	0.251077	2	2
260973_at	At1g53490	RING/U-box superfamily protein; Has 175 Blast hits to 173 proteins in 83 species: Archae - 2; Bacteria - 14; Metazoa - 69; Fungi - 24; Plants - 38; Viruses - 0; Other Eukaryotes - 28 (source: NCBI BLink).	161.419	168.367	205.262	72.3803	85.3081	107.982	178.35	23.5647	88.557	18.022	0.00632947	6.15022e-18	0.496536	2	2
260975_at	At1g53430	Leucine-rich repeat transmembrane protein kinase; FUNCTIONS IN: kinase activity; INVOLVED IN: protein amino acid phosphorylation; LOCATED IN: plasma membrane; EXPRESSED IN: 23 plant structures; EXPRESSED DURING: 13 growth stages; CONTAINS InterPro DOMAIN/s: Serine/threonine-protein kinase domain (InterPro:IPR002290), Leucine-rich repeat (InterPro:IPR001611), Serine-threonine/tyrosine-protein kina…	664.716	611.957	615.823	263.214	210.896	235.099	630.832	29.408	236.403	26.1836	6.47696e-05	0	0.374748	2	2
261027_at	At1g01340	member of Cyclic nucleotide gated channel family	177.592	192.059	199.278	66.2414	45.7312	66.748	189.643	11.0431	59.5735	11.9905	0.000158876	0	0.314135	2	2
261394_at	At1g79680	Encodes a twin-domain, kinase-GC signaling molecule that may function in biotic stress responses that is critically dependent on the second messenger cGMP.	223.946	203.292	293.418	58.5989	41.0338	62.2259	240.219	47.2149	53.9529	11.3343	0.00266358	3.25738e-178	0.224599	2	2
261470_at	At1g28370	encodes a member of the ERF (ethylene response factor) subfamily B-1 of ERF/AP2 transcription factor family. The protein contains one AP2 domain. There are 15 members in this subfamily including ATERF-3, ATERF-4, ATERF-7, and leafy petiole.	555.758	535.762	516.762	227.762	257.43	254.537	536.094	19.5	246.576	16.3575	3.91466e-05	0	0.45995	2	2
261567_at	At1g33055	unknown protein; FUNCTIONS IN: molecular_function unknown; INVOLVED IN: anaerobic respiration; LOCATED IN: endomembrane system; EXPRESSED IN: 13 plant structures; EXPRESSED DURING: 6 growth stages; Has 20 Blast hits to 20 proteins in 8 species: Archae - 0; Bacteria - 0; Metazoa - 0; Fungi - 0; Plants - 20; Viruses - 0; Other Eukaryotes - 0 (source: NCBI BLink).	652.844	675.338	763.268	283.286	149.994	372.777	697.15	58.3542	268.686	112.107	0.00420149	0	0.385406	2	2
261684_at	At1g47400	unknown protein; BEST Arabidopsis thaliana protein match is: unknown protein (TAIR:AT1G47395.1); Has 11 Blast hits to 11 proteins in 2 species: Archae - 0; Bacteria - 0; Metazoa - 0; Fungi - 0; Plants - 11; Viruses - 0; Other Eukaryotes - 0 (source: NCBI BLink).	140.027	122.364	106.323	52.9438	55.8631	58.271	122.905	16.8586	55.6926	2.66771	0.0024159	0	0.453136	2	2
261892_at	At1g80840	Pathogen-induced transcription factor. Binds W-box sequences in vitro. Forms protein complexes with itself and with WRKY40 and WRKY60. Coexpression with WRKY18 or WRKY60 made plants more susceptible to both P. syringae and B. cinerea. WRKY18, WRKY40, and WRKY60 have partially redundant roles in response to the hemibiotrophic bacterial pathogen Pseudomonas syringae and the necrotrophic fungal path…	328.394	252.531	311.384	111.344	107.41	159.749	297.436	39.8085	126.168	29.149	0.0038534	2.51497e-24	0.424185	2	2
262237_at	At1g48320	Thioesterase superfamily protein; CONTAINS InterPro DOMAIN/s: Thioesterase superfamily (InterPro:IPR006683), Phenylacetic acid degradation-related protein (InterPro:IPR003736); BEST Arabidopsis thaliana protein match is: Thioesterase superfamily protein (TAIR:AT5G48950.1); Has 2845 Blast hits to 2845 proteins in 1040 species: Archae - 0; Bacteria - 2337; Metazoa - 4; Fungi - 0; Plants - 128; Viru…	1271.02	1252.03	1272.21	433.838	555.714	516.667	1265.09	11.3202	502.073	62.2346	3.10151e-05	0	0.396868	2	2
262381_at	At1g72900	Toll-Interleukin-Resistance (TIR) domain-containing protein; FUNCTIONS IN: transmembrane receptor activity, ATP binding; INVOLVED IN: signal transduction, defense response, apoptosis, innate immune response; LOCATED IN: intrinsic to membrane; EXPRESSED IN: 20 plant structures; EXPRESSED DURING: 10 growth stages; CONTAINS InterPro DOMAIN/s: NB-ARC (InterPro:IPR002182), Toll-Interleukin receptor (I…	990.137	1005.66	1035.5	325.944	405.083	497.951	1010.43	23.0571	409.659	86.0949	0.000307742	0	0.405429	2	2
262772_at	At1g13210	autoinhibited Ca2+/ATPase II (ACA.l); FUNCTIONS IN: calmodulin binding, ATPase activity, coupled to transmembrane movement of ions, phosphorylative mechanism; INVOLVED IN: phospholipid transport, ATP biosynthetic process; LOCATED IN: plasma membrane; EXPRESSED IN: 23 plant structures; EXPRESSED DURING: 12 growth stages; CONTAINS InterPro DOMAIN/s: ATPase, P-type, phospholipid-translocating, flipp…	1590.11	1833.44	1847.82	714.937	632.027	738.673	1757.12	144.817	695.212	55.9922	0.000290733	0	0.395654	2	2
262793_at	At1g13110	member of CYP71B	897.575	1260.77	1250.42	517.494	503.766	630.055	1136.26	206.769	550.438	69.2908	0.00964029	1.48068e-48	0.484432	2	2
262903_at	At1g59950	NAD(P)-linked oxidoreductase superfamily protein; FUNCTIONS IN: oxidoreductase activity; INVOLVED IN: oxidation reduction; CONTAINS InterPro DOMAIN/s: Aldo/keto reductase (InterPro:IPR001395), Aldo/keto reductase subgroup (InterPro:IPR020471), Aldo/keto reductase, conserved site (InterPro:IPR018170); BEST Arabidopsis thaliana protein match is: NAD(P)-linked oxidoreductase superfamily protein (TAI…	84.2776	84.6393	139.314	17.7131	18.9701	17.1201	102.743	31.6711	17.9344	0.944627	0.00976301	0	0.174555	2	2
262930_at	At1g65690	Late embryogenesis abundant (LEA) hydroxyproline-rich glycoprotein family; CONTAINS InterPro DOMAIN/s: Late embryogenesis abundant protein, group 2 (InterPro:IPR004864); BEST Arabidopsis thaliana protein match is: NDR1/HIN1-like 25 (TAIR:AT5G36970.1); Has 985 Blast hits to 984 proteins in 28 species: Archae - 0; Bacteria - 0; Metazoa - 0; Fungi - 0; Plants - 985; Viruses - 0; Other Eukaryotes - 0…	77.4317	121.08	151.162	37.0397	45.5041	34.7452	116.558	37.0728	39.0963	5.66665	0.0232199	6.30714e-124	0.335424	2	2
263182_at	At1g05575	unknown protein; FUNCTIONS IN: molecular_function unknown; INVOLVED IN: anaerobic respiration; LOCATED IN: endomembrane system; EXPRESSED IN: 17 plant structures; EXPRESSED DURING: 9 growth stages; BEST Arabidopsis thaliana protein match is: unknown protein (TAIR:AT2G31945.1); Has 63 Blast hits to 63 proteins in 10 species: Archae - 0; Bacteria - 0; Metazoa - 0; Fungi - 0; Plants - 63; Viruses - …	1595.51	1605.75	1562.78	448.811	576.375	909.317	1588.01	22.4448	644.834	237.763	0.00238968	0	0.406063	2	2
263443_at	At2g28630	Encodes KCS12, a member of the 3-ketoacyl-CoA synthase family involved in the biosynthesis of VLCFA (very long chain fatty acids).	895.457	1343.89	1331.9	409.338	160.418	262.574	1190.42	255.514	277.443	125.124	0.00512957	1.30336e-36	0.233064	2	2
263565_at	At2g15390	Predicted fucosyltransferase, based on similarity to FUT1, but not functionally redundant with FUT1.	472.937	510.571	464.611	218.47	201.862	236.727	482.706	24.4879	219.02	17.4393	0.000109458	0	0.453733	2	2
263800_at	At2g24600	Ankyrin repeat family protein; CONTAINS InterPro DOMAIN/s: Ankyrin repeat-containing domain (InterPro:IPR020683), Ankyrin repeat (InterPro:IPR002110); BEST Arabidopsis thaliana protein match is: Ankyrin repeat family protein (TAIR:AT1G10340.1); Has 35333 Blast hits to 34131 proteins in 2444 species: Archae - 798; Bacteria - 22429; Metazoa - 974; Fungi - 991; Plants - 531; Viruses - 0; Other Eukar…	906.97	891.828	1139.78	414.132	292.469	352.503	979.525	138.989	353.035	60.8334	0.00202221	3.61772e-71	0.360414	2	2
264148_at	At1g02220	NAC domain containing protein 3 (NAC003); FUNCTIONS IN: sequence-specific DNA binding transcription factor activity; INVOLVED IN: multicellular organismal development, regulation of transcription; LOCATED IN: cellular_component unknown; EXPRESSED IN: 17 plant structures; EXPRESSED DURING: LP.06 six leaves visible, LP.04 four leaves visible, 4 anthesis, 4 leaf senescence stage, petal differentiati…	79.756	82.3002	73.4718	19.8528	20.9003	18.1128	78.5093	4.54432	19.622	1.40802	2.79926e-05	0	0.249932	2	2
264191_at	At1g54730	Major facilitator superfamily protein; FUNCTIONS IN: carbohydrate transmembrane transporter activity, sugar:hydrogen symporter activity; INVOLVED IN: transport, transmembrane transport; LOCATED IN: integral to membrane, membrane; EXPRESSED IN: 22 plant structures; EXPRESSED DURING: 13 growth stages; CONTAINS InterPro DOMAIN/s: Sugar transporter, conserved site (InterPro:IPR005829), Major facilita…	224.49	271.527	309.59	102.1	102.824	129.232	268.536	42.629	111.385	15.4596	0.00387634	2.18912e-69	0.414788	2	2
264342_at	At1g12080	Vacuolar calcium-binding protein-related; BEST Arabidopsis thaliana protein match is: Vacuolar calcium-binding protein-related (TAIR:AT1G62480.1); Has 21609 Blast hits to 9169 proteins in 1089 species: Archae - 145; Bacteria - 3596; Metazoa - 6157; Fungi - 1827; Plants - 760; Viruses - 333; Other Eukaryotes - 8791 (source: NCBI BLink).	143.229	131.281	98.4691	54.6207	67.1273	64.3887	124.326	23.1761	62.0456	6.57431	0.0110081	1.67151e-60	0.499054	2	2
264363_at	At1g03170	A member of the FAF family proteins encoded by the FANTASTIC FOUR (FAF) genes: AT4G02810 (FAF1), AT1G03170 (FAF2), AT5G19260 (FAF3) and AT3G06020 (FAF4). FAFs have the potential to regulate shoot meristem size in Arabidopsis thaliana. FAFs can repress WUS, which ultimately leads to an arrest of meristem activity in FAF overexpressing lines.	231.654	230.954	157.052	58.6414	133.757	98.9302	206.554	42.871	97.1097	37.5911	0.029252	4.58914e-07	0.470143	2	2
264751_at	At1g23020	Encodes a ferric chelate reductase whose transcription is regulated by FIT1. Expressed in the root, shoot, flower and cotyledon.	484.719	444.777	431.66	227.551	213.863	231.463	453.719	27.6365	224.292	9.24171	0.000167466	0	0.494342	2	2
264757_at	At1g61360	S-locus lectin protein kinase family protein; FUNCTIONS IN: in 6 functions; INVOLVED IN: protein amino acid phosphorylation, recognition of pollen; LOCATED IN: endomembrane system; EXPRESSED IN: 21 plant structures; EXPRESSED DURING: 13 growth stages; CONTAINS InterPro DOMAIN/s: Curculin-like (mannose-binding) lectin (InterPro:IPR001480), Protein kinase, ATP binding site (InterPro:IPR017441), PAN…	186.661	186.092	224.526	80.4067	71.4258	80.0455	199.093	22.0277	77.2927	5.08408	0.000734065	0	0.388224	2	2
264774_at	At1g22890	unknown protein; FUNCTIONS IN: molecular_function unknown; INVOLVED IN: biological_process unknown; LOCATED IN: endomembrane system; EXPRESSED IN: 19 plant structures; EXPRESSED DURING: 11 growth stages; Has 17 Blast hits to 17 proteins in 2 species: Archae - 0; Bacteria - 0; Metazoa - 0; Fungi - 0; Plants - 17; Viruses - 0; Other Eukaryotes - 0 (source: NCBI BLink).	723.346	750.894	621.898	278.161	121.145	223.415	698.713	67.9344	207.574	79.6974	0.0012491	0	0.29708	2	2
264866_at	At1g24140	Matrixin family protein; FUNCTIONS IN: metallopeptidase activity, metalloendopeptidase activity, zinc ion binding; INVOLVED IN: proteolysis, metabolic process; LOCATED IN: anchored to membrane; EXPRESSED IN: 13 plant structures; EXPRESSED DURING: 7 growth stages; CONTAINS InterPro DOMAIN/s: Peptidase M10, metallopeptidase (InterPro:IPR001818), Peptidoglycan binding-like (InterPro:IPR002477), Pept…	291.471	255.361	174.576	102.102	88.5665	107.216	240.47	59.8534	99.2949	9.63656	0.0156893	4.85212e-142	0.412921	2	2
265012_at	At1g24470	Encodes one of the two Arabidopsis homologues to YBR159w encoding a S. cerevisiae beta-ketoacyl reductase (KCR), which catalyzes the first reduction during VLCFA (very long chain fatty acids, >18 carbon) elongation: KCR1 (At1g67730), KCR2 (At1g24470). Complementation of the yeast ybr159Delta mutant demonstrated that the two KCR proteins are divergent and that only AtKCR1 can restore heterologous …	250.627	255.913	225.844	100.892	96.4455	94.4207	244.128	16.0532	97.2526	3.31006	0.000100599	0	0.398367	2	2
265075_at	At1g55450	S-adenosyl-L-methionine-dependent methyltransferases superfamily protein; FUNCTIONS IN: methyltransferase activity; EXPRESSED IN: 20 plant structures; EXPRESSED DURING: 13 growth stages; CONTAINS InterPro DOMAIN/s: Methyltransferase type 11 (InterPro:IPR013216); BEST Arabidopsis thaliana protein match is: S-adenosyl-L-methionine-dependent methyltransferases superfamily protein (TAIR:AT3G54150.1).	3268.28	4175.42	5051.46	1992.81	1596.89	2069.49	4165.05	891.632	1886.4	253.631	0.0130793	1.34003e-54	0.452911	2	2
265354_at	At2g16700	Encodes actin depolymerizing factor 5 (ADF5).	927.911	878.98	993.745	518.764	428.925	423.01	933.546	57.5896	456.899	53.6575	0.000467125	0	0.489424	2	2
265359_at	At2g16720	Encodes a member of MYB3R- and R2R3- type MYB- encoding genes	267.878	303.873	365.244	55.6488	113.733	69.4544	312.332	49.2311	79.6119	30.3449	0.00222778	2.89019e-40	0.254895	2	2
265405_at	At2g16750	Protein kinase protein with adenine nucleotide alpha hydrolases-like domain; FUNCTIONS IN: protein serine/threonine kinase activity, protein kinase activity, kinase activity, ATP binding; INVOLVED IN: protein amino acid phosphorylation; LOCATED IN: endomembrane system; EXPRESSED IN: 18 plant structures; EXPRESSED DURING: 11 growth stages; CONTAINS InterPro DOMAIN/s: Protein kinase, catalytic doma…	135.155	96.482	76.9842	47.7671	31.4861	28.3764	102.874	29.6075	35.8765	10.4142	0.0208846	7.77691e-29	0.348743	2	2
265679_at	At2g32240	FUNCTIONS IN: molecular_function unknown; INVOLVED IN: response to cadmium ion; LOCATED IN: plasma membrane; EXPRESSED IN: 25 plant structures; EXPRESSED DURING: 13 growth stages; CONTAINS InterPro DOMAIN/s: Prefoldin (InterPro:IPR009053); BEST Arabidopsis thaliana protein match is: unknown protein (TAIR:AT1G05320.3); Has 470429 Blast hits to 168274 proteins in 4282 species: Archae - 6896; Bacter…	3929.38	4053.89	5224.58	1980.54	1874.19	1897.08	4402.62	714.558	1917.27	55.9785	0.00386849	0	0.435485	2	2
265709_at	At2g03540	transposable element gene; similar to unknown protein [Arabidopsis thaliana] (TAIR:AT4G11710.1); similar to hypothetical protein 23.t00046 [Brassica oleracea] (GB:ABD65629.1); contains domain REVERSE TRANSCRIPTASES (PTHR19446); contains domain gb def: Hypothetical protein At2g15600 (PTHR19446:SF12)	262.463	284.723	251.984	142.306	116.643	119.201	266.39	16.7192	126.05	14.1366	0.00037445	0	0.473177	2	2
265725_at	At2g32030	Acyl-CoA N-acyltransferases (NAT) superfamily protein; FUNCTIONS IN: N-acetyltransferase activity; INVOLVED IN: metabolic process; LOCATED IN: cellular_component unknown; EXPRESSED IN: 12 plant structures; EXPRESSED DURING: 8 growth stages; CONTAINS InterPro DOMAIN/s: GCN5-related N-acetyltransferase, C-terminal (InterPro:IPR022610), GCN5-related N-acetyltransferase (InterPro:IPR000182), Acyl-CoA…	363.446	404.833	477.088	161.861	196.893	242.093	415.123	57.5154	200.282	40.2233	0.00607932	2.21946e-20	0.482465	2	2
265737_at	At2g01180	Encodes phosphatidate phosphatase. Up-regulated by genotoxic stress (gamma ray or UV-B) and elicitor treatments with mastoparan and harpin. Expressed in roots and leaves.	1117.63	950.22	982.604	490.639	514.484	504.32	1016.82	88.7922	503.147	11.9657	0.000577433	0	0.494826	2	2
265922_at	At2g18480	Major facilitator superfamily protein; FUNCTIONS IN: carbohydrate transmembrane transporter activity, sugar:hydrogen symporter activity; INVOLVED IN: transport, transmembrane transport; LOCATED IN: integral to membrane, membrane; EXPRESSED IN: 12 plant structures; EXPRESSED DURING: 6 growth stages; CONTAINS InterPro DOMAIN/s: Sugar transporter, conserved site (InterPro:IPR005829), Major facilitat…	141.843	97.1963	119.211	52.9235	66.5711	58.7236	119.417	22.3239	59.4061	6.84935	0.0112359	5.16294e-52	0.49747	2	2
266017_at	At2g18690	unknown protein; FUNCTIONS IN: molecular_function unknown; INVOLVED IN: biological_process unknown; LOCATED IN: membrane; EXPRESSED IN: 17 plant structures; EXPRESSED DURING: 9 growth stages; CONTAINS InterPro DOMAIN/s: Protein of unknown function DUF975 (InterPro:IPR010380); BEST Arabidopsis thaliana protein match is: unknown protein (TAIR:AT2G18680.1); Has 213 Blast hits to 211 proteins in 20 s…	585.795	1046.1	1109.52	400.833	281.576	363.266	913.802	285.827	348.558	60.9737	0.0285719	5.1379e-58	0.381437	2	2
266150_s_at	At2g12290	BEST Arabidopsis thaliana protein match is: SBP (S-ribonuclease binding protein) family protein (TAIR:AT4G19700.1); Has 66 Blast hits to 66 proteins in 12 species: Archae - 0; Bacteria - 0; Metazoa - 0; Fungi - 0; Plants - 66; Viruses - 0; Other Eukaryotes - 0 (source: NCBI BLink).	1227.73	1128.5	1389.92	635.912	508.211	508.899	1248.72	131.968	551.007	73.5304	0.00132432	0	0.441259	2	2
266167_at	At2g38860	Encodes protease I (pfpI)-like protein YLS5.	598.332	780.47	949.527	398.539	320.776	388.45	776.11	175.638	369.255	42.2863	0.0175307	2.36223e-62	0.475777	2	2
266267_at	At2g29460	Encodes glutathione transferase belonging to the tau class of GSTs. Naming convention according to Wagner et al. (2002).	240.883	320.668	390.031	111.286	87.347	114.077	317.194	74.6345	104.236	14.6931	0.00834519	4.51659e-139	0.328621	2	2
266581_at	At2g46140	Late embryogenesis abundant protein; FUNCTIONS IN: molecular_function unknown; INVOLVED IN: response to desiccation, embryo development ending in seed dormancy; LOCATED IN: plasma membrane; EXPRESSED IN: 24 plant structures; EXPRESSED DURING: 15 growth stages; CONTAINS InterPro DOMAIN/s: Water stress and hypersensitive response domain (InterPro:IPR013990), Late embryogenesis abundant protein, gro…	299.944	338.119	309.403	110.207	151.002	137.147	315.822	19.8805	132.785	20.7442	0.000383561	0	0.420444	2	2
266596_at	At2g46150	Late embryogenesis abundant (LEA) hydroxyproline-rich glycoprotein family; FUNCTIONS IN: molecular_function unknown; INVOLVED IN: biological_process unknown; LOCATED IN: plasma membrane; EXPRESSED IN: 15 plant structures; EXPRESSED DURING: 7 growth stages; CONTAINS InterPro DOMAIN/s: Late embryogenesis abundant protein, group 2 (InterPro:IPR004864); BEST Arabidopsis thaliana protein match is: Lat…	47.4455	73.9887	63.5367	34.3821	33.6439	23.6306	61.657	13.3711	30.5522	6.00566	0.021288	2.94881e-19	0.495519	2	2
266615_s_at	At2g29720	Encodes CTF2B.	613.632	560.12	794.085	216.817	241.842	276.675	655.946	122.588	245.111	30.0625	0.00487234	7.30798e-124	0.373676	2	2
266658_at	At2g25735	unknown protein; Has 31 Blast hits to 31 proteins in 9 species: Archae - 0; Bacteria - 0; Metazoa - 0; Fungi - 0; Plants - 31; Viruses - 0; Other Eukaryotes - 0 (source: NCBI BLink).	1153.57	1087.38	1092.7	528.714	440.769	593.693	1111.22	36.7701	521.059	76.7487	0.000275417	0	0.468908	2	2
266693_at	At2g19800	Encodes a myo-inositol oxygenase family gene.	354.128	354.225	382.254	229.224	44.9645	87.6602	363.536	16.2109	120.616	96.4494	0.0126253	0	0.331787	2	2
266746_s_at	At2g02930	Encodes glutathione transferase belonging to the phi class of GSTs. Naming convention according to Wagner et al. (2002).	3928.73	5153.7	5205.06	2036.38	1244.79	1792.51	4762.5	722.522	1691.23	405.394	0.00302423	2.46257e-39	0.355113	2	2
266800_at	At2g22880	VQ motif-containing protein; FUNCTIONS IN: molecular_function unknown; INVOLVED IN: biological_process unknown; LOCATED IN: chloroplast; EXPRESSED IN: 8 plant structures; EXPRESSED DURING: LP.06 six leaves visible, LP.04 four leaves visible, LP.10 ten leaves visible, LP.08 eight leaves visible, LP.12 twelve leaves visible; CONTAINS InterPro DOMAIN/s: VQ (InterPro:IPR008889); BEST Arabidopsis thal…	562.494	368.929	569.537	117.047	171.582	240.936	500.32	113.842	176.522	62.0924	0.012399	1.68137e-19	0.352817	2	2
266805_at	At2g30010	Encodes a member of the TBL (TRICHOME BIREFRINGENCE-LIKE) gene family containing a plant-specific DUF231 (domain of unknown function) domain. TBL gene family has 46 members, two of which (TBR/AT5G06700 and TBL3/AT5G01360) have been shown to be involved in the synthesis and deposition of secondary wall cellulose, presumably by influencing the esterification state of pectic polymers. A nomenclature…	490.528	610.374	627.735	126.915	228.643	227.998	576.212	74.7106	194.518	58.5476	0.0022336	0	0.337581	2	2
266824_at	At2g22800	Encodes homeobox protein HAT9.	79.9673	70.2037	75.3385	37.8481	29.9322	24.5509	75.1699	4.88399	30.7771	6.68873	0.000748765	0	0.409434	2	2
266910_at	At2g45920	U-box domain-containing protein; FUNCTIONS IN: ubiquitin-protein ligase activity; INVOLVED IN: protein ubiquitination; LOCATED IN: ubiquitin ligase complex; EXPRESSED IN: 19 plant structures; EXPRESSED DURING: 7 growth stages; CONTAINS InterPro DOMAIN/s: U box domain (InterPro:IPR003613); BEST Arabidopsis thaliana protein match is: RING/U-box superfamily protein (TAIR:AT3G61390.2); Has 35333 Blas…	337.361	217.711	227.799	130.804	129.494	116.196	260.957	66.3598	125.498	8.08249	0.0246796	2.90335e-185	0.480915	2	2
266992_at	At2g39200	A member of a large family of seven-transmembrane domain proteins specific to plants, homologs of the barley mildew resistance locus o (MLO) protein. The Arabidopsis genome contains 15 genes encoding MLO proteins, with localization in plasma membrane. Phylogenetic analysis revealed four clades of closely-related AtMLO genes. ATMLO6 belongs to the clade IV, with AtMLO2, AtMLO3 and AtMLO12. The gen…	141.111	111.972	129.468	49.8909	34.5605	39.1161	127.517	14.6673	41.1892	7.87266	0.000850244	0	0.32301	2	2
267028_at	At2g38470	Member of the plant WRKY transcription factor family. Regulates the antagonistic relationship between defense pathways mediating responses to P. syringae and necrotrophic fungal pathogens. Located in nucleus. Involved in response to various abiotic stresses - especially salt stress.	3765.91	3674.51	3191.41	1247.19	1302.69	1655.77	3543.94	308.707	1401.89	221.615	0.000616617	0	0.395572	2	2
267035_at	At2g38400	alanine:glyoxylate aminotransferase 2 homolog (AGT3) mRNA,	829.259	676.428	777.361	331.15	312.984	314.151	761.016	77.7154	319.428	10.168	0.000617739	0	0.419739	2	2
267199_at	At2g30990	Protein of unknown function (DUF688); CONTAINS InterPro DOMAIN/s: Protein of unknown function DUF688 (InterPro:IPR007789); BEST Arabidopsis thaliana protein match is: Protein of unknown function (DUF688) (TAIR:AT1G29240.1); Has 249 Blast hits to 230 proteins in 71 species: Archae - 0; Bacteria - 43; Metazoa - 23; Fungi - 18; Plants - 104; Viruses - 0; Other Eukaryotes - 61 (source: NCBI BLink).	199.873	201.736	258.547	103.049	112.906	94.5851	220.052	33.3508	103.513	9.16917	0.00429711	2.11524e-107	0.470403	2	2
267238_at	At2g44130	Galactose oxidase/kelch repeat superfamily protein; CONTAINS InterPro DOMAIN/s: F-box domain, cyclin-like (InterPro:IPR001810), Galactose oxidase/kelch, beta-propeller (InterPro:IPR011043), Kelch repeat type 1 (InterPro:IPR006652), Kelch related (InterPro:IPR013089), Kelch-type beta propeller (InterPro:IPR015915); BEST Arabidopsis thaliana protein match is: Galactose oxidase/kelch repeat superfam…	1183.26	1335.47	1114	175.919	89.1195	121.786	1210.91	113.292	128.942	43.8401	0.000103035	0	0.106483	2	2
267289_at	At2g23770	protein kinase family protein / peptidoglycan-binding LysM domain-containing protein; FUNCTIONS IN: kinase activity; INVOLVED IN: protein amino acid phosphorylation, cell wall macromolecule catabolic process; LOCATED IN: endomembrane system; EXPRESSED IN: stem, leaf whorl, root, leaf; EXPRESSED DURING: LP.06 six leaves visible, LP.12 twelve leaves visible; CONTAINS InterPro DOMAIN/s: Peptidoglyca…	95.2403	118.217	147.772	38.2431	37.9598	56.8921	120.41	26.3342	44.365	10.8497	0.00984786	6.5017e-34	0.36845	2	2
267357_at	At2g40000	ortholog of sugar beet HS1 PRO-1 2 (HSPRO2); CONTAINS InterPro DOMAIN/s: Hs1pro-1, C-terminal (InterPro:IPR009743), Hs1pro-1, N-terminal (InterPro:IPR009869); BEST Arabidopsis thaliana protein match is: Hs1pro-1 protein (TAIR:AT3G55840.1); Has 71 Blast hits to 71 proteins in 18 species: Archae - 0; Bacteria - 0; Metazoa - 0; Fungi - 0; Plants - 60; Viruses - 0; Other Eukaryotes - 11 (source: NCBI…	1557.18	1315.12	1683.27	902.303	449.828	619.118	1518.52	187.093	657.083	228.614	0.00722729	1.55431e-15	0.432713	2	2
267391_at	At2g44480	beta glucosidase 17 (BGLU17); FUNCTIONS IN: cation binding, hydrolase activity, hydrolyzing O-glycosyl compounds, catalytic activity; INVOLVED IN: carbohydrate metabolic process; LOCATED IN: endomembrane system; EXPRESSED IN: stem, hypocotyl, sepal, male gametophyte, root; EXPRESSED DURING: 4 anthesis; CONTAINS InterPro DOMAIN/s: Glycoside hydrolase, family 1 (InterPro:IPR001360), Glycoside hydro…	131.812	122.654	120.694	57.0108	35.1669	53.7289	125.053	5.93475	48.6355	11.7791	0.000554433	0	0.388918	2	2
246405_at	At1g57630	Toll-Interleukin-Resistance (TIR) domain family protein; FUNCTIONS IN: transmembrane receptor activity; INVOLVED IN: signal transduction, defense response, innate immune response; LOCATED IN: intrinsic to membrane; EXPRESSED IN: 7 plant structures; EXPRESSED DURING: 9 growth stages; CONTAINS InterPro DOMAIN/s: Toll-Interleukin receptor (InterPro:IPR000157); BEST Arabidopsis thaliana protein match…	237.684	207.514	177.741	47.7361	61.027	74.9712	207.646	29.9717	61.2447	13.6189	0.00152867	0	0.294947	2	2
255945_at	At5g28610	BEST Arabidopsis thaliana protein match is: glycine-rich protein (TAIR:AT5G28630.1); Has 1536 Blast hits to 1202 proteins in 136 species: Archae - 0; Bacteria - 8; Metazoa - 888; Fungi - 120; Plants - 71; Viruses - 39; Other Eukaryotes - 410 (source: NCBI BLink).	221.498	230.893	248.689	37.9715	39.4461	52.1835	233.693	13.8103	43.2004	7.81446	3.16086e-05	0	0.184859	2	2
246984_at	At5g67310	member of CYP81G	94.9396	62.4647	106.558	32.3354	31.9046	33.2784	87.9873	22.8538	32.5061	0.702618	0.0136647	0	0.369441	2	2
250891_at	At5g04530	Encodes KCS19, a member of the 3-ketoacyl-CoA synthase family involved in the biosynthesis of VLCFA (very long chain fatty acids).	46.1755	34.3066	48.1467	13.679	21.1989	15.541	42.8763	7.48671	16.8063	3.91641	0.00590849	9.39363e-31	0.391972	2	2
261021_at	At1g26380	FAD-binding Berberine family protein; FUNCTIONS IN: electron carrier activity, oxidoreductase activity, FAD binding, catalytic activity; LOCATED IN: endomembrane system; EXPRESSED IN: 9 plant structures; EXPRESSED DURING: LP.06 six leaves visible, LP.04 four leaves visible, 4 anthesis, LP.08 eight leaves visible; CONTAINS InterPro DOMAIN/s: FAD-binding, type 2 (InterPro:IPR016166), Berberine/berb…	67.5786	42.8134	134.126	20.2167	19.8037	27.4452	81.5061	47.2228	22.4885	4.29755	0.0973515	4.71715e-125	0.275912	2	2
245393_at	At4g16260	Glycosyl hydrolase superfamily protein; FUNCTIONS IN: cation binding, hydrolase activity, hydrolyzing O-glycosyl compounds, catalytic activity; INVOLVED IN: defense response to fungus, incompatible interaction, response to salt stress; LOCATED IN: cell wall, plasma membrane; EXPRESSED IN: 11 plant structures; EXPRESSED DURING: LP.06 six leaves visible, LP.04 four leaves visible, 4 anthesis, petal…	323.863	512.92	481.277	103.048	86.7775	115.644	439.354	101.261	101.823	14.4722	0.00463636	0	0.231757	2	2
246395_at	At1g58170	Disease resistance-responsive (dirigent-like protein) family protein; FUNCTIONS IN: molecular_function unknown; INVOLVED IN: N-terminal protein myristoylation, lignan biosynthetic process, defense response; LOCATED IN: endomembrane system; EXPRESSED IN: 17 plant structures; EXPRESSED DURING: 6 growth stages; CONTAINS InterPro DOMAIN/s: Plant disease resistance response protein (InterPro:IPR004265…	79.5547	101.321	90.0451	31.5693	31.7791	25.2983	90.3068	10.8853	29.5489	3.68267	0.000789286	0	0.327206	2	2
246933_at	At5g25160	Encodes a zinc finger protein containing only a single zinc finger.	58.1284	44.2141	56.6743	18.3901	21.404	21.1798	53.0056	7.64828	20.3246	1.67913	0.00194268	4.63794e-249	0.383443	2	2
248371_at	At5g51810	Encodes gibberellin 20-oxidase. Involved in gibberellin biosynthesis. Up-regulated by far red light in elongating petioles. Not regulated by a circadian clock.	54.2012	45.3464	46.4075	20.9884	23.3519	17.8394	48.6517	4.83517	20.7266	2.76557	0.000968185	0	0.426019	2	2
249008_at	At5g44680	DNA glycosylase superfamily protein; FUNCTIONS IN: DNA-3-methyladenine glycosylase I activity, catalytic activity; INVOLVED IN: DNA repair, base-excision repair; EXPRESSED IN: 21 plant structures; EXPRESSED DURING: 13 growth stages; CONTAINS InterPro DOMAIN/s: DNA glycosylase (InterPro:IPR011257), Methyladenine glycosylase (InterPro:IPR005019); BEST Arabidopsis thaliana protein match is: DNA glyc…	110.884	95.0774	65.2015	36.0517	55.4412	42.4391	90.3877	23.1996	44.644	9.88101	0.034779	1.07104e-15	0.493916	2	2
249777_at	At5g24210	alpha/beta-Hydrolases superfamily protein; FUNCTIONS IN: triglyceride lipase activity; INVOLVED IN: lipid metabolic process; LOCATED IN: cellular_component unknown; EXPRESSED IN: 15 plant structures; EXPRESSED DURING: 9 growth stages; CONTAINS InterPro DOMAIN/s: Lipase, class 3 (InterPro:IPR002921); BEST Arabidopsis thaliana protein match is: alpha/beta-Hydrolases superfamily protein (TAIR:AT5G24…	219.504	270.039	305.571	172.145	130.608	90.6498	265.038	43.2513	131.134	40.7503	0.0174983	1.25968e-08	0.494775	2	2
251176_at	At3g63380	ATPase E1-E2 type family protein / haloacid dehalogenase-like hydrolase family protein; FUNCTIONS IN: calcium-transporting ATPase activity, calmodulin binding; INVOLVED IN: calcium ion transport, cation transport, metabolic process, ATP biosynthetic process; LOCATED IN: membrane; EXPRESSED IN: 11 plant structures; EXPRESSED DURING: LP.06 six leaves visible, LP.04 four leaves visible, 4 anthesis, …	42.2343	36.0256	41.8077	21.0055	15.5108	22.2889	40.0225	3.46804	19.6017	3.60047	0.00210593	0	0.489768	2	2
255111_at	At4g08780	Peroxidase superfamily protein; FUNCTIONS IN: peroxidase activity, heme binding; INVOLVED IN: oxidation reduction, response to oxidative stress; LOCATED IN: vacuole; EXPRESSED IN: embryo, hypocotyl, root, flower, seed; EXPRESSED DURING: F mature embryo stage, petal differentiation and expansion stage, E expanded cotyledon stage, D bilateral stage; CONTAINS InterPro DOMAIN/s: Haem peroxidase (Inte…	28.7611	42.2979	43.3521	18.149	20.9196	17.1352	38.137	8.13687	18.7346	1.95901	0.0159256	5.97697e-66	0.491244	2	2
256766_at	At3g22231	Encodes a member of a novel 6 member Arabidopsis gene family. Expression of PCC1 is regulated by the circadian clock and is upregulated in response to both virulent and avirulent strains of Pseudomonas syringae pv. tomato.	713.575	1213.6	456.774	231.284	131.766	97.1941	794.651	384.873	153.415	69.6168	0.0468828	2.68066e-57	0.193059	2	2
256787_at	At3g13790	Encodes a protein with invertase activity.	49.1862	63.9789	42.412	28.8841	20.2603	18.4141	51.859	11.0291	22.5195	5.58865	0.0147316	9.64454e-20	0.434244	2	2
257061_at	At3g18250	Putative membrane lipoprotein; Has 25 Blast hits to 25 proteins in 10 species: Archae - 0; Bacteria - 2; Metazoa - 2; Fungi - 1; Plants - 18; Viruses - 0; Other Eukaryotes - 2 (source: NCBI BLink).	602.257	537.161	546.938	104.287	117.722	137.735	562.119	35.1028	119.915	16.8314	3.93632e-05	0	0.213326	2	2
257846_at	At3g12910	NAC (No Apical Meristem) domain transcriptional regulator superfamily protein; CONTAINS InterPro DOMAIN/s: No apical meristem (NAM) protein (InterPro:IPR003441); BEST Arabidopsis thaliana protein match is: NAC domain containing protein 42 (TAIR:AT2G43000.1); Has 2920 Blast hits to 2915 proteins in 75 species: Archae - 0; Bacteria - 0; Metazoa - 0; Fungi - 0; Plants - 2920; Viruses - 0; Other Euka…	35.7823	27.4922	47.2539	19.2286	14.8743	17.3596	36.8428	9.92342	17.1542	2.18436	0.0284062	6.17164e-55	0.465604	2	2
258395_at	At3g15500	Encodes an ATAF-like NAC-domain transcription factor that doesn't contain C-terminal sequences shared by CUC1, CUC2 and NAM. Note: this protein (AtNAC3) is not to be confused with the protein encoded by locus AT3G29035, which, on occasion, has also been referred to as AtNAC3.	134.311	123.644	161.407	53.3585	50.1426	50.045	139.787	19.4678	51.182	1.88547	0.00142504	0	0.366143	2	2
263096_at	At2g16060	Encodes a class 1 nonsymbiotic hemoglobin induced by low oxygen levels with very high oxygen affinity. It is not likely to be a hemoglobin transporter because of its extremely high affinity for oxygen. Overexpression impairs cold stress-induced nitric oxide (NO) production.	131.137	127.907	187.638	48.281	62.7345	83.4637	148.894	33.5922	64.8264	17.6844	0.0185296	1.81466e-16	0.435387	2	2
264299_s_at	At1g78860	curculin-like (mannose-binding) lectin family protein, low similarity to Ser/Thr protein kinase (Zea mays) GI:2598067; contains Pfam profile PF01453: Lectin (probable mannose binding) but not the protein kinase domain of the Z. mays protein	62.6554	44.6169	71.2783	21.7296	19.0301	19.8568	59.5168	13.605	20.2055	1.38314	0.0076024	0	0.339492	2	2
265536_at	At2g15880	Leucine-rich repeat (LRR) family protein; FUNCTIONS IN: structural constituent of cell wall; LOCATED IN: endomembrane system; EXPRESSED IN: 15 plant structures; EXPRESSED DURING: 8 growth stages; CONTAINS InterPro DOMAIN/s: Leucine-rich repeat (InterPro:IPR001611); BEST Arabidopsis thaliana protein match is: Leucine-rich repeat (LRR) family protein (TAIR:AT4G33970.1); Has 436796 Blast hits to 106…	65.9993	54.8488	56.4157	39.8589	19.6324	26.7581	59.0879	6.03647	28.7498	10.2593	0.0115607	0	0.48656	2	2
247684_at	At5g59670	Leucine-rich repeat protein kinase family protein; FUNCTIONS IN: kinase activity; INVOLVED IN: protein amino acid phosphorylation; LOCATED IN: endomembrane system; EXPRESSED IN: 17 plant structures; EXPRESSED DURING: 13 growth stages; CONTAINS InterPro DOMAIN/s: Protein kinase, ATP binding site (InterPro:IPR017441), Protein kinase, catalytic domain (InterPro:IPR000719), Leucine-rich repeat (Inter…	204.642	186.297	132.453	83.7515	66.4805	54.2437	174.464	37.521	68.1585	14.8253	0.0103081	2.04422e-35	0.390675	2	2
250267_at	At5g12930	unknown protein; Has 1807 Blast hits to 1807 proteins in 277 species: Archae - 0; Bacteria - 0; Metazoa - 736; Fungi - 347; Plants - 385; Viruses - 0; Other Eukaryotes - 339 (source: NCBI BLink).	54.6458	55.6803	63.0353	29.7706	25.043	26.2285	57.7871	4.57439	27.014	2.45978	0.000508348	0	0.467475	2	2
254652_at	At4g18170	member of WRKY Transcription Factor; Group II-c	63.7372	84.4699	72.8678	29.7467	32.7645	36.8685	73.6916	10.3909	33.1265	3.57467	0.00307162	5.28392e-86	0.449529	2	2
256576_at	At3g28210	Encodes a putative zinc finger protein (PMZ).	55.8731	63.1834	83.5675	27.8598	26.7306	26.1082	67.5413	14.3523	26.8996	0.887932	0.00807108	0	0.398268	2	2
256308_s_at	At1g30410	member of MRP subfamily	163.891	166.408	185.574	100.278	75.5757	78.9911	171.958	11.8593	84.9481	13.385	0.00108567	0	0.494006	2	2
265221_s_at	At2g02010	glutamate decarboxylase 4 (GAD4); FUNCTIONS IN: calmodulin binding; INVOLVED IN: carboxylic acid metabolic process, glutamate metabolic process, glutamate decarboxylation to succinate; LOCATED IN: cytosol, nucleus; CONTAINS InterPro DOMAIN/s: Pyridoxal phosphate-dependent transferase, major domain (InterPro:IPR015424), Pyridoxal phosphate-dependent decarboxylase (InterPro:IPR002129), Glutamate de…	33.1919	15.953	84.6005	12.5146	11.6852	13.4875	44.5818	35.713	12.5624	0.902057	0.195516	0	0.281784	2	2
252195_at	At3g50190	Plant protein of unknown function (DUF247); INVOLVED IN: biological_process unknown; LOCATED IN: chloroplast; EXPRESSED IN: root; CONTAINS InterPro DOMAIN/s: Protein of unknown function DUF247, plant (InterPro:IPR004158); BEST Arabidopsis thaliana protein match is: Plant protein of unknown function (DUF247) (TAIR:AT3G50140.1); Has 1131 Blast hits to 1013 proteins in 19 species: Archae - 0; Bacter…	59.1478	57.0922	61.8786	23.1142	25.9936	27.4246	59.3729	2.40115	25.5108	2.19539	5.56675e-05	0	0.429671	2	2
258140_at	At3g24503	Arabidopsis thaliana aldehyde dehydrogenase AtALDH1a mRNA. a sinapaldehyde dehydrogenase catalyzes both the oxidation of coniferylaldehyde and sinapaldehyde forming ferulic acid and sinapic acid, respectively	3261.46	3667.3	3808.55	1771.39	2138.57	2053.02	3579.1	284.006	1987.66	192.118	0.00129958	0	0.555351	0	2
254226_at	At4g23690	Disease resistance-responsive (dirigent-like protein) family protein; FUNCTIONS IN: molecular_function unknown; INVOLVED IN: lignan biosynthetic process, defense response; LOCATED IN: endomembrane system; EXPRESSED IN: 21 plant structures; EXPRESSED DURING: 13 growth stages; CONTAINS InterPro DOMAIN/s: Plant disease resistance response protein (InterPro:IPR004265); BEST Arabidopsis thaliana prote…	768.027	519.67	610	342.934	327.628	310.148	632.566	125.707	326.903	16.4049	0.0139617	1.71405e-228	0.51679	0	2
245277_at	At4g15550	UDP-glucose:indole-3-acetate beta-D-glucosyltransferase	354.781	323.652	361.061	159.77	192.252	218.416	346.498	20.0331	190.146	29.3798	0.00159584	0	0.548765	0	2
255942_at	At1g22360	UDP-glucosyl transferase 85A2 (UGT85A2); FUNCTIONS IN: UDP-glycosyltransferase activity, transferase activity, transferring glycosyl groups, glucuronosyltransferase activity; INVOLVED IN: metabolic process; LOCATED IN: cellular_component unknown; EXPRESSED IN: 21 plant structures; EXPRESSED DURING: 11 growth stages; CONTAINS InterPro DOMAIN/s: UDP-glucuronosyl/UDP-glucosyltransferase (InterPro:IP…	248.453	285.546	289.444	165.343	150.43	209.37	274.481	22.6251	175.048	30.6447	0.010648	2.68674e-14	0.637741	0	2
265499_at	At2g15480	UDP-glucosyl transferase 73B5 (UGT73B5); FUNCTIONS IN: quercetin 3-O-glucosyltransferase activity, UDP-glycosyltransferase activity, UDP-glucosyltransferase activity, transferase activity, transferring glycosyl groups; INVOLVED IN: response to other organism; LOCATED IN: endomembrane system; EXPRESSED IN: 9 plant structures; EXPRESSED DURING: L mature pollen stage, M germinated pollen stage, LP.0…	222.297	239.536	333.118	132.007	142.061	153.547	264.983	59.6326	142.538	10.7778	0.0249013	3.35607e-86	0.537913	0	2
267300_at	At2g30140	UDP-Glycosyltransferase superfamily protein; CONTAINS InterPro DOMAIN/s: UDP-glucuronosyl/UDP-glucosyltransferase (InterPro:IPR002213); BEST Arabidopsis thaliana protein match is: UDP-Glycosyltransferase superfamily protein (TAIR:AT2G30150.1); Has 7945 Blast hits to 7893 proteins in 488 species: Archae - 0; Bacteria - 512; Metazoa - 2235; Fungi - 27; Plants - 5022; Viruses - 79; Other Eukaryotes …	385.489	360.65	518.697	223.576	254.123	290.444	421.612	84.9905	256.048	33.4757	0.0348694	1.06773e-17	0.607306	0	2
252291_s_at	At3g49120	Class III peroxidase Perx34. Expressed in roots, leaves and stems. Located in the cell wall. Involved in cell elongation. Expression activated by light. May play a role in generating H2O2 during defense response.	2192.18	2090.56	2010.8	1568.55	866.346	1373	2097.85	90.9093	1269.3	362.405	0.0184454	0	0.605048	0	2
245209_at	At5g12340	unknown protein; BEST Arabidopsis thaliana protein match is: unknown protein (TAIR:AT1G28190.1); Has 30201 Blast hits to 17322 proteins in 780 species: Archae - 12; Bacteria - 1396; Metazoa - 17338; Fungi - 3422; Plants - 5037; Viruses - 0; Other Eukaryotes - 2996 (source: NCBI BLink).	43.3285	36.9899	43.963	19.1445	23.1248	23.171	41.4271	3.85586	21.8134	2.31149	0.00164343	0	0.526549	0	2
248252_at	At5g53250	arabinogalactan protein 22 (AGP22); CONTAINS InterPro DOMAIN/s: Protein of unknown function DUF1070 (InterPro:IPR009424); BEST Arabidopsis thaliana protein match is: arabinogalactan protein 20 (TAIR:AT3G61640.1); Has 1807 Blast hits to 1807 proteins in 277 species: Archae - 0; Bacteria - 0; Metazoa - 736; Fungi - 347; Plants - 385; Viruses - 0; Other Eukaryotes - 339 (source: NCBI BLink).	237.651	172.199	165.804	123.687	117.454	92.8839	191.885	39.7634	111.341	16.2856	0.0314759	1.07016e-17	0.580252	0	2
250182_at	At5g14470	GHMP kinase family protein; FUNCTIONS IN: kinase activity, phosphotransferase activity, alcohol group as acceptor, galactokinase activity, ATP binding; INVOLVED IN: metabolic process, phosphorylation; LOCATED IN: cytoplasm; EXPRESSED IN: inflorescence meristem, flower, carpel, pollen tube; EXPRESSED DURING: 4 anthesis, petal differentiation and expansion stage; CONTAINS InterPro DOMAIN/s: Mevalon…	203.911	142.328	161.352	110.42	51.5554	93.3882	169.197	31.5325	85.1213	30.2907	0.0290927	1.52814e-06	0.50309	0	2
251229_at	At3g62740	beta glucosidase 7 (BGLU7); FUNCTIONS IN: cation binding, hydrolase activity, hydrolyzing O-glycosyl compounds, catalytic activity; INVOLVED IN: carbohydrate metabolic process; LOCATED IN: endomembrane system; EXPRESSED IN: 7 plant structures; EXPRESSED DURING: petal differentiation and expansion stage, E expanded cotyledon stage, D bilateral stage; CONTAINS InterPro DOMAIN/s: Glycoside hydrolase…	375.715	354.68	362.468	216.211	275.329	221.805	364.288	10.6349	237.781	32.6372	0.00309066	0	0.65273	0	2
251436_at	At3g59900	Encodes ARGOS (Auxin-Regulated Gene Involved in Organ Size). Inducible by auxin. Involved in lateral organ size control. Transgenic plants expressing sense or antisense ARGOS cDNA display enlarged or reduced aerial organs, respectively. The alteration in organ size is attributable mainly to changes in cell number and the duration of organ growth.	1290.76	1256.69	1294.48	399.055	969.278	863.715	1280.64	20.8288	744.016	303.372	0.0377842	0	0.580971	0	2
252131_at	At3g50930	cytochrome BC1 synthesis (BCS1); FUNCTIONS IN: nucleoside-triphosphatase activity, ATPase activity, nucleotide binding, ATP binding; LOCATED IN: mitochondrion; EXPRESSED IN: 24 plant structures; EXPRESSED DURING: 13 growth stages; CONTAINS InterPro DOMAIN/s: ATPase, AAA-type, core (InterPro:IPR003959), ATPase, AAA+ type, core (InterPro:IPR003593), ATPase, AAA-type, conserved site (InterPro:IPR003…	714.161	667.611	835.721	378.831	417.873	358.367	739.164	86.799	385.024	30.2325	0.00262033	1.60665e-91	0.520891	0	2
264470_at	At1g67110	member of CYP709A	68.7085	55.2778	71.6305	31.9311	34.2446	43.6083	65.2056	8.721	36.5947	6.18314	0.00976705	1.10538e-15	0.561219	0	2
267121_at	At2g23540	GDSL-like Lipase/Acylhydrolase superfamily protein; FUNCTIONS IN: hydrolase activity, acting on ester bonds, carboxylesterase activity; INVOLVED IN: lipid metabolic process; LOCATED IN: endomembrane system; EXPRESSED IN: embryo, hypocotyl, root, flower; EXPRESSED DURING: 4 anthesis, C globular stage; CONTAINS InterPro DOMAIN/s: Lipase, GDSL (InterPro:IPR001087); BEST Arabidopsis thaliana protein …	425.507	426.896	426.111	226.213	282.689	254.044	426.171	0.696292	254.315	28.2388	0.000458701	0	0.596744	0	2
267230_at	At2g44080	Encodes ARL, a gene similar to ARGOS involved in cell expansion-dependent organ growth. Upregulated by brassinosteroid. Acts downstream of BRI1.	3786.29	3621.82	4035.49	1376.93	2151.16	2212.93	3814.54	208.275	1913.67	465.86	0.00297073	0	0.501679	0	2
245051_at	At2g23320	Encodes WRKY DNA-binding protein 15 (WRKY15).	888.78	952.835	957.944	510.412	451.668	548.845	933.187	38.5419	503.642	48.9409	0.000281619	0	0.539701	0	2
245098_at	At2g40940	Ethylene receptor, subfamily 1. Has histidine kinase activity.	1017.73	1113.17	1184.02	559.084	626.925	734.986	1104.97	83.4462	640.331	88.714	0.00271868	0	0.5795	0	2
245181_at	At5g12420	O-acyltransferase (WSD1-like) family protein; CONTAINS InterPro DOMAIN/s: O-acyltransferase, WSD1, C-terminal (InterPro:IPR009721), O-acyltransferase, WSD1, N-terminal (InterPro:IPR004255); BEST Arabidopsis thaliana protein match is: O-acyltransferase (WSD1-like) family protein (TAIR:AT5G16350.1); Has 30201 Blast hits to 17322 proteins in 780 species: Archae - 12; Bacteria - 1396; Metazoa - 17338…	87.7197	105.812	103.669	56.1044	48.8736	58.2496	99.0668	9.88519	54.4092	4.9125	0.00218371	7.4162e-56	0.549217	0	2
245197_at	At1g67800	Copine (Calcium-dependent phospholipid-binding protein) family; FUNCTIONS IN: zinc ion binding; INVOLVED IN: N-terminal protein myristoylation; EXPRESSED IN: 19 plant structures; EXPRESSED DURING: 10 growth stages; CONTAINS InterPro DOMAIN/s: Zinc finger, RING-type (InterPro:IPR001841), Copine (InterPro:IPR010734), von Willebrand factor, type A (InterPro:IPR002035); BEST Arabidopsis thaliana prot…	229.246	256.893	258.377	154.811	156.174	148.965	248.172	16.4072	153.317	3.82958	0.000619467	0	0.617783	0	2
245228_at	At3g29810	COBRA-like protein 2 precursor (COBL2); FUNCTIONS IN: molecular_function unknown; INVOLVED IN: biological_process unknown; LOCATED IN: anchored to plasma membrane, anchored to membrane; EXPRESSED IN: 24 plant structures; EXPRESSED DURING: 13 growth stages; CONTAINS InterPro DOMAIN/s: Glycosyl-phosphatidyl inositol-anchored, plant (InterPro:IPR006918), COBRA-like (InterPro:IPR017391); BEST Arabido…	372.286	289.146	286.103	182.169	179.194	201.066	315.845	48.9033	187.476	11.8628	0.0115251	2.21915e-78	0.59357	0	2
245266_at	At4g17070	peptidyl-prolyl cis-trans isomerases; FUNCTIONS IN: peptidyl-prolyl cis-trans isomerase activity; INVOLVED IN: response to oxidative stress; EXPRESSED IN: 24 plant structures; EXPRESSED DURING: 15 growth stages; CONTAINS InterPro DOMAIN/s: Cyclophilin-like (InterPro:IPR015891), Peptidyl-prolyl cis-trans isomerase, cyclophilin-type (InterPro:IPR002130); Has 214 Blast hits to 208 proteins in 48 spe…	557.426	659.937	781.128	445.259	369.561	428.603	666.163	111.981	414.474	39.7779	0.0214212	5.99599e-28	0.622181	0	2
245329_at	At4g14365	XB3 ortholog 4 in Arabidopsis thaliana (XBAT34); FUNCTIONS IN: zinc ion binding; EXPRESSED IN: 22 plant structures; EXPRESSED DURING: 13 growth stages; CONTAINS InterPro DOMAIN/s: Zinc finger, RING-type (InterPro:IPR001841), Ankyrin repeat-containing domain (InterPro:IPR020683), Ankyrin repeat (InterPro:IPR002110); BEST Arabidopsis thaliana protein match is: XB3 ortholog 5 in Arabidopsis thaliana…	1859.65	1896.3	1955.58	1443.58	823.763	636.362	1903.84	48.4073	967.903	422.473	0.0189042	0	0.508394	0	2
245487_at	At4g16250	Encodes a phytochrome photoreceptor with a function similar to that of phyB that absorbs the red/far-red part of the light spectrum and is involved in light responses. It cannot compensate for phyB loss in Arabidopsis but can substitute for tobacco phyB in vivo.	205.485	187.777	259.513	112.244	98.7205	129.136	217.592	37.369	113.367	15.239	0.0110476	2.25445e-32	0.521007	0	2
245662_at	At1g28190	unknown protein; BEST Arabidopsis thaliana protein match is: unknown protein (TAIR:AT5G12340.1); Has 166 Blast hits to 162 proteins in 36 species: Archae - 0; Bacteria - 2; Metazoa - 15; Fungi - 5; Plants - 124; Viruses - 0; Other Eukaryotes - 20 (source: NCBI BLink).	475.419	509.078	550.994	206.224	271.233	293.426	511.83	37.8628	256.961	45.3191	0.0017121	0	0.502043	0	2
245682_at	At5g08750	RING/FYVE/PHD zinc finger superfamily protein; FUNCTIONS IN: zinc ion binding; EXPRESSED IN: 22 plant structures; EXPRESSED DURING: 13 growth stages; CONTAINS InterPro DOMAIN/s: Zinc finger, C3HC4 RING-type (InterPro:IPR018957), Zinc finger, RING-CH-type (InterPro:IPR011016); BEST Arabidopsis thaliana protein match is: RING/FYVE/PHD zinc finger superfamily protein (TAIR:AT5G63780.1); Has 309 Blas…	1705.87	1529.77	1477.49	849.694	1143.48	868.452	1571.04	119.654	953.876	164.472	0.00627276	0	0.607161	0	2
245702_at	At5g04220	SYTC; FUNCTIONS IN: molecular_function unknown; INVOLVED IN: biological_process unknown; LOCATED IN: endomembrane system; EXPRESSED IN: 19 plant structures; EXPRESSED DURING: 10 growth stages; CONTAINS InterPro DOMAIN/s: C2 membrane targeting protein (InterPro:IPR018029), C2 calcium/lipid-binding domain, CaLB (InterPro:IPR008973), C2 region (InterPro:IPR020477), C2 calcium-dependent membrane targ…	251.122	217.952	241.394	162.011	105.774	148.808	236.823	17.0513	138.864	29.4078	0.00753719	0	0.586364	0	2
245755_at	At1g35210	unknown protein; FUNCTIONS IN: molecular_function unknown; INVOLVED IN: biological_process unknown; LOCATED IN: chloroplast; EXPRESSED IN: 14 plant structures; EXPRESSED DURING: 9 growth stages; CONTAINS InterPro DOMAIN/s: Protein of unknown function DUF740 (InterPro:IPR008004); BEST Arabidopsis thaliana protein match is: unknown protein (TAIR:AT1G22470.1); Has 83 Blast hits to 83 proteins in 12 …	278.944	239.916	227.024	112.93	185.84	188.931	248.628	27.034	162.567	43.0148	0.0426419	3.50992e-08	0.653856	0	2
245768_at	At1g33590	Leucine-rich repeat (LRR) family protein; INVOLVED IN: signal transduction, response to karrikin, defense response; LOCATED IN: cell wall, chloroplast, plant-type cell wall; EXPRESSED IN: 22 plant structures; EXPRESSED DURING: 14 growth stages; CONTAINS InterPro DOMAIN/s: Leucine-rich repeat, typical subtype (InterPro:IPR003591), Leucine-rich repeat-containing N-terminal domain, type 2 (InterPro:…	2567.19	3048.54	3480.33	2247.54	1582.53	2156.56	3032.02	456.796	1995.55	360.565	0.0367588	6.39417e-07	0.658158	0	2
245840_at	At1g58420	Uncharacterised conserved protein UCP031279; CONTAINS InterPro DOMAIN/s: Uncharacterised conserved protein UCP031279 (InterPro:IPR016972); BEST Arabidopsis thaliana protein match is: Uncharacterised conserved protein UCP031279 (TAIR:AT1G10140.1); Has 61 Blast hits to 61 proteins in 11 species: Archae - 0; Bacteria - 0; Metazoa - 0; Fungi - 0; Plants - 61; Viruses - 0; Other Eukaryotes - 0 (source…	65.9088	69.5235	76.892	50.6229	55.283	33.9469	70.7748	5.59748	46.6176	11.2178	0.0289029	7.72715e-14	0.658676	0	2
246000_at	At5g20820	SAUR-like auxin-responsive protein family ; CONTAINS InterPro DOMAIN/s: Auxin responsive SAUR protein (InterPro:IPR003676); BEST Arabidopsis thaliana protein match is: SAUR-like auxin-responsive protein family (TAIR:AT1G72430.1); Has 120 Blast hits to 120 proteins in 13 species: Archae - 0; Bacteria - 0; Metazoa - 0; Fungi - 0; Plants - 120; Viruses - 0; Other Eukaryotes - 0 (source: NCBI BLink).	244.234	108.011	75.5209	53.1794	62.1398	52.6626	142.588	89.5138	55.994	5.32876	0.169722	2.66987e-174	0.392696	0	2
246146_at	At5g20050	Protein kinase superfamily protein; FUNCTIONS IN: kinase activity; INVOLVED IN: protein amino acid phosphorylation; LOCATED IN: endomembrane system; EXPRESSED IN: 23 plant structures; EXPRESSED DURING: 13 growth stages; CONTAINS InterPro DOMAIN/s: Protein kinase, ATP binding site (InterPro:IPR017441), Protein kinase, catalytic domain (InterPro:IPR000719), Serine/threonine-protein kinase-like doma…	1033.37	962.386	1125.54	576.882	692.575	801.693	1040.43	81.8056	690.383	112.422	0.012055	1.25011e-13	0.663555	0	2
246270_at	At4g36500	unknown protein; FUNCTIONS IN: molecular_function unknown; INVOLVED IN: biological_process unknown; LOCATED IN: mitochondrion; EXPRESSED IN: 22 plant structures; EXPRESSED DURING: 13 growth stages; BEST Arabidopsis thaliana protein match is: unknown protein (TAIR:AT2G18210.1); Has 50 Blast hits to 50 proteins in 7 species: Archae - 0; Bacteria - 0; Metazoa - 0; Fungi - 0; Plants - 50; Viruses - 0…	4852.66	5113.16	4902.42	3052.51	2973.94	3102.41	4956.08	138.296	3042.95	64.7655	2.66859e-05	0	0.613984	0	2
246584_at	At5g14730	unknown protein; CONTAINS InterPro DOMAIN/s: Protein of unknown function DUF1645 (InterPro:IPR012442); BEST Arabidopsis thaliana protein match is: unknown protein (TAIR:AT3G01513.1); Has 85 Blast hits to 83 proteins in 14 species: Archae - 0; Bacteria - 9; Metazoa - 0; Fungi - 0; Plants - 76; Viruses - 0; Other Eukaryotes - 0 (source: NCBI BLink).	151.047	155.406	161.854	80.7411	94.722	120.511	156.102	5.43728	98.658	20.1749	0.00889341	0	0.632008	0	2
246591_at	At5g14880	Potassium transporter family protein; FUNCTIONS IN: potassium ion transmembrane transporter activity; INVOLVED IN: potassium ion transport; LOCATED IN: membrane; EXPRESSED IN: 22 plant structures; EXPRESSED DURING: 13 growth stages; CONTAINS InterPro DOMAIN/s: Potassium uptake protein, kup (InterPro:IPR018519), K+ potassium transporter (InterPro:IPR003855); BEST Arabidopsis thaliana protein match…	672.233	665.207	689.748	515.004	337.11	413.215	675.729	12.6382	421.776	89.2552	0.00816389	0	0.624179	0	2
246607_at	At5g35370	S-locus lectin protein kinase family protein; FUNCTIONS IN: in 6 functions; INVOLVED IN: protein amino acid phosphorylation; LOCATED IN: endomembrane system; EXPRESSED IN: 11 plant structures; EXPRESSED DURING: 6 growth stages; CONTAINS InterPro DOMAIN/s: Curculin-like (mannose-binding) lectin (InterPro:IPR001480), Protein kinase, ATP binding site (InterPro:IPR017441), Serine/threonine-protein ki…	212.351	228.861	196.096	131.411	108.192	134.389	212.436	16.3826	124.664	14.3429	0.00221343	0	0.586831	0	2
246633_at	At1g29720	Leucine-rich repeat transmembrane protein kinase; FUNCTIONS IN: protein serine/threonine kinase activity, protein kinase activity, kinase activity, ATP binding; INVOLVED IN: protein amino acid phosphorylation; LOCATED IN: endomembrane system; EXPRESSED IN: 15 plant structures; EXPRESSED DURING: 9 growth stages; CONTAINS InterPro DOMAIN/s: Protein kinase, ATP binding site (InterPro:IPR017441), Ser…	939.756	825.828	684.93	464.051	485.564	417.203	816.838	127.651	455.606	34.9539	0.00912146	1.18112e-71	0.557768	0	2
246790_at	At5g27610	ALWAYS EARLY 1 (ALY1); FUNCTIONS IN: DNA binding, sequence-specific DNA binding transcription factor activity; INVOLVED IN: biological_process unknown; LOCATED IN: cellular_component unknown; EXPRESSED IN: sperm cell, male gametophyte, flower, pollen tube; EXPRESSED DURING: L mature pollen stage, M germinated pollen stage, 4 anthesis, petal differentiation and expansion stage; CONTAINS InterPro D…	90.2697	65.1572	70.8702	53.7005	40.3206	43.9619	75.4324	13.1632	45.9943	6.91764	0.026563	1.69743e-13	0.609742	0	2
246831_at	At5g26340	Encodes a protein with high affinity, hexose-specific/H+ symporter activity. The activity of the transporter appears to be negatively regulated by phosphorylation. Importantly, microarray analysis, as well as the study of the expression of this gene in mutants involved in programmed cell death (PCD) demonstrated a tight correlation between this gene's expression and PCD.	860.111	1128.55	1261.93	796.554	535.951	616.802	1083.53	204.657	649.769	133.392	0.0370968	1.77901e-08	0.599678	0	2
246916_at	At5g25910	putative disease resistance protein induced by chitin oligomers.	74.5015	76.0706	75.1117	61.8872	31.8923	36.8458	75.2279	0.791009	43.5418	16.0795	0.0270512	0	0.578798	0	2
247005_at	At5g67520	Provides activated sulfate for the sulfation of secondary metabolites, including the glucosinolates. Redundant with APK3.	1133.79	900.294	1040.64	571.921	590.203	590.437	1024.91	117.54	584.187	10.6233	0.00294335	0	0.569989	0	2
247026_at	At5g67080	member of MEKK subfamily	69.5405	74.5953	83.4664	28.2825	34.5162	53.7343	75.8674	7.04958	38.8444	13.2664	0.0129658	0	0.512003	0	2
247145_at	At5g65600	Concanavalin A-like lectin protein kinase family protein; FUNCTIONS IN: kinase activity; INVOLVED IN: protein amino acid phosphorylation; LOCATED IN: endomembrane system; EXPRESSED IN: stem; CONTAINS InterPro DOMAIN/s: Legume lectin, beta chain (InterPro:IPR001220), Protein kinase, ATP binding site (InterPro:IPR017441), Serine/threonine-protein kinase-like domain (InterPro:IPR017442), Concanavali…	382.001	374.086	386.965	163.933	204.407	245.388	381.017	6.49534	204.576	40.7278	0.00176976	0	0.536921	0	2
247177_at	At5g65300	unknown protein; Has 30201 Blast hits to 17322 proteins in 780 species: Archae - 12; Bacteria - 1396; Metazoa - 17338; Fungi - 3422; Plants - 5037; Viruses - 0; Other Eukaryotes - 2996 (source: NCBI BLink).	224.629	143.305	184.132	108.454	123.435	119.993	184.022	40.662	117.294	7.84669	0.0492683	4.18733e-49	0.637391	0	2
247204_at	At5g64990	RAB GTPase homolog H1A (RABH1a); FUNCTIONS IN: GTP binding, GTPase activity; INVOLVED IN: intracellular protein transport, signal transduction, nucleocytoplasmic transport, protein transport, small GTPase mediated signal transduction; LOCATED IN: mitochondrion; EXPRESSED IN: 20 plant structures; EXPRESSED DURING: 12 growth stages; CONTAINS InterPro DOMAIN/s: Ran GTPase (InterPro:IPR002041), Ras (…	69.9139	64.0207	77.4649	42.9812	42.3041	34.5416	70.4665	6.73912	39.9423	4.68939	0.0029919	1.76212e-29	0.566827	0	2
247212_at	At5g65040	Protein of unknown function (DUF581); CONTAINS InterPro DOMAIN/s: Protein of unknown function DUF581 (InterPro:IPR007650); BEST Arabidopsis thaliana protein match is: Protein of unknown function (DUF581) (TAIR:AT1G22160.1); Has 1807 Blast hits to 1807 proteins in 277 species: Archae - 0; Bacteria - 0; Metazoa - 736; Fungi - 347; Plants - 385; Viruses - 0; Other Eukaryotes - 339 (source: NCBI BLin…	2213.81	2302.09	2388.36	1402.19	1698.09	1348.76	2301.42	87.277	1483.01	188.168	0.00239816	0	0.644391	0	2
247370_at	At5g63320	Encodes NPX1 (Nuclear Protein X1), a nuclear factor regulating abscisic acid responses.	304.53	293.285	354.152	163.277	208.861	207.19	317.322	32.387	193.109	25.8491	0.00655223	8.57314e-17	0.608558	0	2
247394_at	At5g62860	F-box associated ubiquitination effector family protein; CONTAINS InterPro DOMAIN/s: F-box associated domain, type 3 (InterPro:IPR013187), F-box associated interaction domain (InterPro:IPR017451); BEST Arabidopsis thaliana protein match is: F-box and associated interaction domains-containing protein (TAIR:AT1G32420.1); Has 451 Blast hits to 435 proteins in 12 species: Archae - 0; Bacteria - 0; Me…	257.671	260.079	270.595	168.294	174.444	166.079	262.782	6.87294	169.606	4.33401	3.791e-05	0	0.645425	0	2
247479_at	At5g62380	Encodes a NAC-domain transcription factor involved in xylem formation. Induces transdifferentiation of various cells into metaxylem vessel elements. Located in the nucleus. Expression induced in the presence of auxin, cytokinin and brassinosteroids.	63.8801	42.1815	46.7464	29.5665	31.8367	28.4114	50.936	11.44	29.9382	1.74264	0.034751	1.05447e-96	0.587761	0	2
247643_at	At5g60450	Encodes a member of the ARF family of transcription factors which mediate auxin responses. ARF4 appears to have redundant function with ETT(ARF3) in specifying abaxial cell identity.	1361.01	1307.08	1267.1	635.894	823.719	721.116	1311.73	47.1245	726.91	94.0467	0.000650379	0	0.554161	0	2
247707_at	At5g59450	GRAS family transcription factor; CONTAINS InterPro DOMAIN/s: Transcription factor GRAS (InterPro:IPR005202); BEST Arabidopsis thaliana protein match is: GRAS family transcription factor (TAIR:AT3G46600.1); Has 1807 Blast hits to 1807 proteins in 277 species: Archae - 0; Bacteria - 0; Metazoa - 736; Fungi - 347; Plants - 385; Viruses - 0; Other Eukaryotes - 339 (source: NCBI BLink).	1252.22	1382.83	1325.97	757.394	894.024	837.079	1320.34	65.4861	829.499	68.6296	0.000857568	0	0.628246	0	2
247807_at	At5g58360	ovate family protein 3 (OFP3); CONTAINS InterPro DOMAIN/s: Protein of unknown function DUF623 (InterPro:IPR006458); BEST Arabidopsis thaliana protein match is: ovate family protein 4 (TAIR:AT1G06920.1); Has 1807 Blast hits to 1807 proteins in 277 species: Archae - 0; Bacteria - 0; Metazoa - 736; Fungi - 347; Plants - 385; Viruses - 0; Other Eukaryotes - 339 (source: NCBI BLink).	213.89	178.241	185.356	127.308	104.394	120.494	192.496	18.8665	117.399	11.7664	0.00425956	2.08555e-28	0.609877	0	2
247817_at	At5g58375	Methyltransferase-related protein; FUNCTIONS IN: molecular_function unknown; INVOLVED IN: biological_process unknown; LOCATED IN: endomembrane system; EXPRESSED IN: 23 plant structures; EXPRESSED DURING: 15 growth stages; BEST Arabidopsis thaliana protein match is: unknown protein (TAIR:AT5G14602.1); Has 30201 Blast hits to 17322 proteins in 780 species: Archae - 12; Bacteria - 1396; Metazoa - 17…	3404.8	2825.8	2993.15	2014.11	1806.92	2092.42	3074.58	297.963	1971.15	147.519	0.00454037	2.18568e-38	0.641113	0	2
247912_at	At5g57480	P-loop containing nucleoside triphosphate hydrolases superfamily protein; FUNCTIONS IN: nucleoside-triphosphatase activity, ATPase activity, nucleotide binding, ATP binding; LOCATED IN: endomembrane system; EXPRESSED IN: 9 plant structures; EXPRESSED DURING: 4 anthesis, petal differentiation and expansion stage; CONTAINS InterPro DOMAIN/s: ATPase, AAA-type, core (InterPro:IPR003959), ATPase, AAA+…	79.8995	86.5775	93.7774	53.2793	47.5323	36.7655	86.7515	6.94062	45.859	8.38311	0.00287707	0	0.528625	0	2
247930_at	At5g57060	FUNCTIONS IN: molecular_function unknown; INVOLVED IN: defense response to Gram-negative bacterium, cytolysis; LOCATED IN: integral to membrane; EXPRESSED IN: 22 plant structures; EXPRESSED DURING: 13 growth stages; CONTAINS InterPro DOMAIN/s: Channel forming colicin, C-terminal cytotoxic (InterPro:IPR000293); BEST Arabidopsis thaliana protein match is: Ribosomal protein L18ae family (TAIR:AT4G26…	569.977	520.803	615.107	330.873	378.78	366.858	568.629	47.1666	358.837	24.9402	0.00242915	4.38042e-48	0.631056	0	2
247934_at	At5g57000	unknown protein; FUNCTIONS IN: molecular_function unknown; INVOLVED IN: biological_process unknown; LOCATED IN: cellular_component unknown; EXPRESSED IN: 24 plant structures; EXPRESSED DURING: 15 growth stages; BEST Arabidopsis thaliana protein match is: unknown protein (TAIR:AT1G72690.1); Has 153 Blast hits to 116 proteins in 29 species: Archae - 0; Bacteria - 6; Metazoa - 33; Fungi - 7; Plants …	164.299	159.077	173.565	108.306	109.788	96.1927	165.647	7.33735	104.762	7.45829	0.00054504	0	0.632442	0	2
247954_at	At5g56870	beta-galactosidase 4 (BGAL4); FUNCTIONS IN: beta-galactosidase activity; INVOLVED IN: lactose catabolic process, using glucoside 3-dehydrogenase, carbohydrate metabolic process, lactose catabolic process via UDP-galactose, lactose catabolic process; LOCATED IN: endomembrane system; EXPRESSED IN: 25 plant structures; EXPRESSED DURING: 12 growth stages; CONTAINS InterPro DOMAIN/s: Glycoside hydrola…	7434.54	6489.12	7206.81	5179.37	2477.75	4819.73	7043.49	493.417	4158.95	1467.03	0.0320377	0	0.590467	0	2
247965_at	At5g56540	Encodes arabinogalactan protein (AGP14). Mutants exhibit longer root hairs.	371.826	316.077	318.454	212.216	202.056	200.231	335.453	31.5227	204.834	6.45745	0.00215617	6.63932e-269	0.610621	0	2
248004_at	At5g56230	prenylated RAB acceptor 1.G2 (PRA1.G2); CONTAINS InterPro DOMAIN/s: Prenylated rab acceptor PRA1 (InterPro:IPR004895); BEST Arabidopsis thaliana protein match is: prenylated RAB acceptor 1.G1 (TAIR:AT1G55640.1); Has 1807 Blast hits to 1807 proteins in 277 species: Archae - 0; Bacteria - 0; Metazoa - 736; Fungi - 347; Plants - 385; Viruses - 0; Other Eukaryotes - 339 (source: NCBI BLink).	233.461	255.092	244.268	158.242	146.804	168.793	244.273	10.8154	157.946	10.9974	0.000633834	0	0.646597	0	2
248134_at	At5g54860	Major facilitator superfamily protein; FUNCTIONS IN: transporter activity; INVOLVED IN: transport; LOCATED IN: endomembrane system, membrane; EXPRESSED IN: 23 plant structures; EXPRESSED DURING: 15 growth stages; CONTAINS InterPro DOMAIN/s: Major facilitator superfamily, general substrate transporter (InterPro:IPR016196), Biopterin transport-related protein BT1 (InterPro:IPR004324); BEST Arabidop…	362.23	362.687	404.703	245.12	219.883	198.069	376.54	24.3906	221.024	23.5459	0.0013588	0	0.586987	0	2
248138_at	At5g54960	pyruvate decarboxylase-2	1825.03	2203.82	2815.82	1191	1310.77	1539.49	2281.56	499.951	1347.09	177.062	0.0379657	6.18011e-20	0.590424	0	2
248237_at	At5g53890	Encodes a leucine-rich repeat receptor kinase (LRR-RK) involved in the perception of phytosulfokine (PSK), which is a 5-aa tyrosine-sulfated peptide that primarily promotes cellular proliferation.	353.237	346.566	370.827	152.746	185.569	198.217	356.877	12.5334	178.844	23.4695	0.000316664	0	0.501137	0	2
248238_at	At5g53900	Serine/threonine-protein kinase WNK (With No Lysine)-related; BEST Arabidopsis thaliana protein match is: Serine/threonine-protein kinase WNK (With No Lysine)-related (TAIR:AT3G15240.2); Has 207 Blast hits to 205 proteins in 16 species: Archae - 0; Bacteria - 0; Metazoa - 2; Fungi - 0; Plants - 205; Viruses - 0; Other Eukaryotes - 0 (source: NCBI BLink).	188.794	234.888	189.466	126.074	125.257	141.434	204.383	26.4204	130.922	9.11283	0.0103962	2.64042e-44	0.640571	0	2
248466_at	At5g50720	Encodes one of five HVA22 homologs in Arabidopsis. HVA22 is an ABA- and stress-inducible gene first isolated from barley. Members of this gene family have only been found in eukaryotes. AtHVA22e mRNA is upregulated to varying degrees in response to cold stress, salt stress, ABA treatment or dehydration.	733.027	761.74	664.461	379.47	440.831	392.455	719.743	49.9819	404.252	32.3367	0.000782185	0	0.561662	0	2
248562_at	At5g49680	Conserved among eukaryotes, similar to Arabidopsis SABRE. The phenotype of the kip/sab double mutant suggests related functions for both genes, however, the KIP protein is mostly required for tip-growth. Predicted to be targeted to the secretory pathway. mRNA was detected in all organs, with most abundance in pollen and roots.	45.1179	41.974	45.4396	28.3764	28.3481	30.0663	44.1772	1.91476	28.9303	0.983943	0.00025362	0	0.65487	0	2
248568_at	At5g49760	Leucine-rich repeat protein kinase family protein; FUNCTIONS IN: kinase activity; INVOLVED IN: protein amino acid phosphorylation; LOCATED IN: plasma membrane, vacuole; EXPRESSED IN: 24 plant structures; EXPRESSED DURING: 13 growth stages; CONTAINS InterPro DOMAIN/s: Protein kinase, ATP binding site (InterPro:IPR017441), Protein kinase, catalytic domain (InterPro:IPR000719), Leucine-rich repeat-c…	830.833	734.396	779.85	486.39	457.038	493.511	781.693	48.2451	478.98	19.3328	0.00054327	0	0.612747	0	2
248719_at	At5g47910	NADPH/respiratory burst oxidase protein D (RbohD).Interacts with AtrbohF gene to fine tune the spatial control of ROI production and hypersensitive response to cell in and around infection site.	3329.62	3715.57	3971.88	2001.93	1772.24	2059.96	3672.36	323.304	1944.71	152.157	0.00111205	0	0.529553	0	2
248799_at	At5g47230	encodes a member of the ERF (ethylene response factor) subfamily B-3 of ERF/AP2 transcription factor family (ATERF-5). The protein contains one AP2 domain. There are 18 members in this subfamily including ATERF-1, ATERF-2, AND ATERF-5.	355.668	313.273	333.634	137.188	244.86	200.489	334.192	21.2032	194.179	54.1126	0.0140009	0	0.581041	0	2
248814_at	At5g46910	Transcription factor jumonji (jmj) family protein / zinc finger (C5HC2 type) family protein; FUNCTIONS IN: sequence-specific DNA binding transcription factor activity; INVOLVED IN: response to chitin, regulation of transcription; LOCATED IN: nucleus; EXPRESSED IN: 24 plant structures; EXPRESSED DURING: 14 growth stages; CONTAINS InterPro DOMAIN/s: Transcription factor jumonji/aspartyl beta-hydrox…	267.126	211.321	263.128	153.687	140.565	134.277	247.192	31.1291	142.843	9.90342	0.00521498	2.07289e-74	0.577864	0	2
248848_at	At5g46520	Disease resistance protein (TIR-NBS-LRR class) family; FUNCTIONS IN: transmembrane receptor activity, nucleoside-triphosphatase activity, nucleotide binding, ATP binding; INVOLVED IN: signal transduction, defense response, apoptosis, innate immune response; LOCATED IN: intrinsic to membrane; EXPRESSED IN: 21 plant structures; EXPRESSED DURING: 10 growth stages; CONTAINS InterPro DOMAIN/s: ATPase,…	48.6489	47.3213	45.4786	30.4475	25.9936	19.6603	47.1496	1.59214	25.3671	5.42083	0.00261411	0	0.538013	0	2
249029_at	At5g44870	Encodes LAZ5, a TIR-class NB-LRR R protein of unknown pathogen specificity with sequence similarity to RPS4, an R protein conferring resistance to Pseudomonas syringae expressing the effector AvrRPS4. Overexpression of LAZ5 results in hypersensitive cell death (plants did not survive to set seeds).	684.873	556.644	593.602	379.441	313.788	321.548	611.706	66.0037	338.259	35.8749	0.00323568	8.52945e-40	0.552976	0	2
249057_at	At5g44480	mutant has Altered lateral root; UDP Glucose Epimerase	135.052	128.792	145.308	83.327	82.9258	82.3957	136.384	8.33814	82.8828	0.467139	0.000375224	0	0.607716	0	2
249072_at	At5g44060	unknown protein; BEST Arabidopsis thaliana protein match is: unknown protein (TAIR:AT1G04000.1); Has 1807 Blast hits to 1807 proteins in 277 species: Archae - 0; Bacteria - 0; Metazoa - 736; Fungi - 347; Plants - 385; Viruses - 0; Other Eukaryotes - 339 (source: NCBI BLink).	392.549	369.141	372.321	256.466	212.449	224.905	378.003	12.6966	231.273	22.689	0.00061377	0	0.611829	0	2
249123_at	At5g43760	Encodes KCS20, a member of the 3-ketoacyl-CoA synthase family involved in the biosynthesis of VLCFA (very long chain fatty acids).	1113.88	1160.76	1173.31	697.723	724.413	719.607	1149.32	31.3229	713.914	14.2263	2.56265e-05	0	0.621164	0	2
249136_at	At5g43180	Protein of unknown function, DUF599; FUNCTIONS IN: molecular_function unknown; INVOLVED IN: biological_process unknown; LOCATED IN: endomembrane system; EXPRESSED IN: 10 plant structures; EXPRESSED DURING: LP.04 four leaves visible, 4 anthesis, petal differentiation and expansion stage; CONTAINS InterPro DOMAIN/s: Protein of unknown function DUF599 (InterPro:IPR006747); BEST Arabidopsis thaliana …	987.274	1008.08	853.939	425.688	636.355	722.969	949.764	83.6357	595.004	152.893	0.0243215	2.02949e-13	0.626476	0	2
249252_at	At5g42010	Transducin/WD40 repeat-like superfamily protein; CONTAINS InterPro DOMAIN/s: WD40 repeat 2 (InterPro:IPR019782), WD40 repeat, conserved site (InterPro:IPR019775), WD40 repeat (InterPro:IPR001680), G-protein beta WD-40 repeat, region (InterPro:IPR020472), WD40 repeat-like-containing domain (InterPro:IPR011046), WD40-repeat-containing domain (InterPro:IPR017986), WD40/YVTN repeat-like-containing do…	154.762	174.246	164.378	97.2815	85.116	91.7888	164.462	9.74209	91.3954	6.09231	0.000386233	0	0.555724	0	2
249264_s_at	At5g41740	Disease resistance protein (TIR-NBS-LRR class) family; FUNCTIONS IN: transmembrane receptor activity, nucleoside-triphosphatase activity, nucleotide binding, ATP binding; INVOLVED IN: signal transduction, defense response, apoptosis, innate immune response; LOCATED IN: intrinsic to membrane, chloroplast; CONTAINS InterPro DOMAIN/s: ATPase, AAA+ type, core (InterPro:IPR003593), NB-ARC (InterPro:IP…	106.914	103.42	115.692	89.1402	50.5368	42.1851	108.675	6.32272	60.6207	25.0491	0.032227	0	0.557815	0	2
249393_at	At5g40170	receptor like protein 54 (RLP54); FUNCTIONS IN: kinase activity; INVOLVED IN: signal transduction, defense response; LOCATED IN: endomembrane system; EXPRESSED IN: 22 plant structures; EXPRESSED DURING: 13 growth stages; CONTAINS InterPro DOMAIN/s: Leucine-rich repeat, typical subtype (InterPro:IPR003591), Leucine-rich repeat (InterPro:IPR001611); BEST Arabidopsis thaliana protein match is: recep…	1362.69	1197.42	1307.48	879.875	769.021	784.919	1289.2	84.1425	811.272	59.9418	0.00131596	0	0.629285	0	2
249489_at	At5g39090	HXXXD-type acyl-transferase family protein; FUNCTIONS IN: transferase activity, transferring acyl groups other than amino-acyl groups, transferase activity; INVOLVED IN: biological_process unknown; EXPRESSED IN: 12 plant structures; EXPRESSED DURING: 6 growth stages; CONTAINS InterPro DOMAIN/s: Transferase (InterPro:IPR003480); BEST Arabidopsis thaliana protein match is: HXXXD-type acyl-transfera…	1092.65	1285.96	1164.09	647.128	856.647	697.878	1180.9	97.7449	733.884	109.302	0.00616907	2.44249e-15	0.621462	0	2
249515_at	At5g38530	TSBtype2 encodes a type 2 tryptophan synthase beta subunit that catalyzes a condensation reaction between serine and indole to generate tryptophan.It appears to form a homodimer. Its biological role has not yet been determined, but it has a very high affinity for indole which may be involved in allowing TSBtype2 to carefully limit free indole build-up. But, to date no overall change in plant morp…	83.458	77.1355	78.8384	39.5716	37.7489	45.2037	79.8106	3.27143	40.8414	3.88624	0.000185442	0	0.511729	0	2
249580_at	At5g37740	Calcium-dependent lipid-binding (CaLB domain) family protein; FUNCTIONS IN: molecular_function unknown; INVOLVED IN: biological_process unknown; EXPRESSED IN: 22 plant structures; EXPRESSED DURING: 13 growth stages; CONTAINS InterPro DOMAIN/s: C2 membrane targeting protein (InterPro:IPR018029), C2 calcium/lipid-binding domain, CaLB (InterPro:IPR008973), C2 calcium-dependent membrane targeting (In…	334.948	369.631	381.876	205.244	183.774	193.934	362.152	24.3415	194.317	10.7399	0.000398476	0	0.536564	0	2
249676_at	At5g35960	Protein kinase family protein; FUNCTIONS IN: protein serine/threonine kinase activity, protein kinase activity, kinase activity, ATP binding; INVOLVED IN: protein amino acid phosphorylation; LOCATED IN: cellular_component unknown; EXPRESSED IN: inflorescence meristem, hypocotyl, root, flower; EXPRESSED DURING: petal differentiation and expansion stage; CONTAINS InterPro DOMAIN/s: Protein kinase, …	248.078	200.307	211.857	101.577	146.803	95.1225	220.081	24.9248	114.501	28.16	0.00826296	2.18714e-13	0.520268	0	2
249719_at	At5g35735	Auxin-responsive family protein; LOCATED IN: plasma membrane, membrane; EXPRESSED IN: 21 plant structures; EXPRESSED DURING: 12 growth stages; CONTAINS InterPro DOMAIN/s: Cytochrome b561, eukaryote (InterPro:IPR004877), Uncharacterised conserved protein UCP037471 (InterPro:IPR017214), Protein of unknown function DUF568, DOMON-like (InterPro:IPR007613), DOMON related (InterPro:IPR005018), Cytochro…	1977.75	2113.62	2455.49	1313.39	1304.77	1363.08	2182.29	246.16	1327.08	31.4725	0.00395717	0	0.608114	0	2
249767_at	At5g24090	Chitinase A (class III) expressed exclusively under environmental stress conditions.	111.405	140.498	146.847	78.7588	84.2164	88.5463	132.917	18.8982	83.8405	4.90457	0.0121219	2.74282e-67	0.630774	0	2
249783_at	At5g24270	encodes a calcium sensor that is essential for K+ nutrition, K+/Na+ selectivity, and salt tolerance. The protein is similar to calcineurin B. Lines carrying recessive mutations are hypersensitive to Na+ and Li+ stresses and is unable to grow in low K+. The growth defect is rescued by extracellular calcium.	226.133	235.388	232.664	73.736	137.56	136.41	231.395	4.75612	115.902	36.5214	0.00557444	0	0.500884	0	2
249850_at	At5g23240	DNAJ heat shock N-terminal domain-containing protein; FUNCTIONS IN: unfolded protein binding, heat shock protein binding; INVOLVED IN: protein folding; LOCATED IN: chloroplast; EXPRESSED IN: 21 plant structures; EXPRESSED DURING: 11 growth stages; CONTAINS InterPro DOMAIN/s: Molecular chaperone, heat shock protein, Hsp40, DnaJ (InterPro:IPR015609), Heat shock protein DnaJ, N-terminal (InterPro:IP…	580.794	536.295	440.592	385.277	308.827	266.195	519.227	71.6425	320.1	60.3364	0.0211619	1.08891e-08	0.616493	0	2
249919_at	At5g19250	Glycoprotein membrane precursor GPI-anchored; FUNCTIONS IN: molecular_function unknown; INVOLVED IN: biological_process unknown; LOCATED IN: anchored to plasma membrane, anchored to membrane; EXPRESSED IN: 24 plant structures; EXPRESSED DURING: 13 growth stages; BEST Arabidopsis thaliana protein match is: Glycoprotein membrane precursor GPI-anchored (TAIR:AT3G06035.1); Has 1807 Blast hits to 1807…	1803.07	2199.28	2104.77	1242.42	934.183	1129.39	2035.71	206.936	1102	155.933	0.00335814	3.34764e-25	0.541333	0	2
249987_at	At5g18490	Plant protein of unknown function (DUF946); CONTAINS InterPro DOMAIN/s: Protein of unknown function DUF946 (InterPro:IPR009291); BEST Arabidopsis thaliana protein match is: Plant protein of unknown function (DUF946) (TAIR:AT3G04350.1); Has 1807 Blast hits to 1807 proteins in 277 species: Archae - 0; Bacteria - 0; Metazoa - 736; Fungi - 347; Plants - 385; Viruses - 0; Other Eukaryotes - 339 (sourc…	770.663	952.255	1086.69	556.956	533	594.5	936.537	158.601	561.485	30.9988	0.0158668	1.65719e-97	0.599533	0	2
250007_at	At5g18670	putative beta-amylase BMY3 (BMY3)	995.912	668.837	710.485	506.759	331.702	450.111	791.744	178.036	429.524	89.3257	0.0345238	2.16287e-12	0.542503	0	2
250014_at	At5g17990	Encodes the tryptophan biosynthetic enzyme phosphoribosylanthranilate transferase (PAT1, called trpD in bacteria). Converts anthranilate and phosphoribosylpyrophosphate into phosphoribosylanthranilate and inorganic pyrophosphate.	424.752	463.947	556.644	350.277	271.531	335.891	481.781	67.7306	319.233	41.9331	0.0241378	1.89285e-11	0.66261	0	2
250018_at	At5g18150	Methyltransferase-related protein; FUNCTIONS IN: molecular_function unknown; INVOLVED IN: biological_process unknown; LOCATED IN: endomembrane system; EXPRESSED IN: 24 plant structures; EXPRESSED DURING: 15 growth stages; BEST Arabidopsis thaliana protein match is: unknown protein (TAIR:AT5G14602.1); Has 1807 Blast hits to 1807 proteins in 277 species: Archae - 0; Bacteria - 0; Metazoa - 736; Fun…	975.252	902.775	890.729	677.167	545.061	380.438	922.919	45.7206	534.222	148.661	0.0123631	0	0.578839	0	2
250120_at	At5g16490	encodes a member of a novel protein family that contains contain a CRIB (for Cdc42/Rac-interactive binding) motif required for their specific interaction with GTP-bound Rop1 (plant-specific Rho GTPase). It interacts with Rop1 and is involved in pollen tube growth and function, and exocytosis in the pollen tube tip. Protein most similar to RIC2 (family subgroup V). Gene is expressed in all tissues…	737.299	526.154	591.688	344.383	436.62	335.909	618.38	108.074	372.304	55.8604	0.0248189	2.34701e-14	0.602064	0	2
250323_at	At5g12880	proline-rich family protein; FUNCTIONS IN: molecular_function unknown; INVOLVED IN: biological_process unknown; LOCATED IN: endomembrane system; EXPRESSED IN: 10 plant structures; EXPRESSED DURING: LP.06 six leaves visible, LP.04 four leaves visible, LP.10 ten leaves visible, petal differentiation and expansion stage, LP.08 eight leaves visible; Has 1807 Blast hits to 1807 proteins in 277 species…	97.7521	97.3437	95.8434	67.0534	43.0736	55.2397	96.9798	1.00503	55.1222	11.9903	0.00382294	0	0.568389	0	2
250339_at	At5g11670	The malic enzyme (EC 1.1.1.40) encoded by AtNADP-ME2 is presumably a cytosolic enzyme involved in malate metabolism and possibly assisting the oxidative pentose phosphate pathway. AtNADP-ME2 counts for the major part of NADP-ME activity in mature tissues of Arabidopsis.	10638.9	11329	11675.4	6188.08	6725.53	6903.98	11214.4	527.652	6605.86	372.648	0.000246478	0	0.58905	0	2
250398_at	At5g11000	Plant protein of unknown function (DUF868); FUNCTIONS IN: molecular_function unknown; INVOLVED IN: biological_process unknown; LOCATED IN: plasma membrane; EXPRESSED IN: 22 plant structures; EXPRESSED DURING: 13 growth stages; CONTAINS InterPro DOMAIN/s: Protein of unknown function DUF868, plant (InterPro:IPR008586); BEST Arabidopsis thaliana protein match is: Plant protein of unknown function (D…	995.333	868.235	812.246	480.276	477.016	532.042	891.938	93.8166	496.445	30.8713	0.00226912	4.35395e-109	0.556591	0	2
250438_at	At5g10580	Protein of unknown function, DUF599; FUNCTIONS IN: molecular_function unknown; INVOLVED IN: biological_process unknown; LOCATED IN: endomembrane system; EXPRESSED IN: hypocotyl, root, flower; EXPRESSED DURING: petal differentiation and expansion stage; CONTAINS InterPro DOMAIN/s: Protein of unknown function DUF599 (InterPro:IPR006747); BEST Arabidopsis thaliana protein match is: Protein of unknow…	235.457	192.039	230.287	126.101	133.524	98.4309	219.261	23.7164	119.352	18.4943	0.00452428	8.21592e-21	0.544336	0	2
250446_at	At5g10770	Eukaryotic aspartyl protease family protein; FUNCTIONS IN: DNA binding, aspartic-type endopeptidase activity; INVOLVED IN: proteolysis; EXPRESSED IN: 12 plant structures; EXPRESSED DURING: 4 anthesis, C globular stage, petal differentiation and expansion stage, E expanded cotyledon stage; CONTAINS InterPro DOMAIN/s: Peptidase aspartic (InterPro:IPR021109), Peptidase aspartic, catalytic (InterPro:…	3179.09	4002.16	4158.25	1720.91	2465.66	1758.54	3779.84	526.079	1981.71	419.542	0.00981825	1.14101e-13	0.524284	0	2
250449_at	At5g10830	S-adenosyl-L-methionine-dependent methyltransferases superfamily protein; FUNCTIONS IN: methyltransferase activity; INVOLVED IN: metabolic process; LOCATED IN: cellular_component unknown; EXPRESSED IN: 11 plant structures; EXPRESSED DURING: 6 growth stages; CONTAINS InterPro DOMAIN/s: Methyltransferase type 11 (InterPro:IPR013216); BEST Arabidopsis thaliana protein match is: S-adenosyl-L-methioni…	371.582	307.426	390.239	169.894	244.125	201.426	356.416	43.4395	205.148	37.2551	0.0101965	2.02613e-12	0.575587	0	2
250657_at	At5g07000	Encodes a member of the sulfotransferase family of proteins. Although it has 85% amino acid identity with ST2A (At5g07010), this protein is not able to transfer a sulfate group to 11- or 12-hydroxyjasmonic acid in vitro. It may be able to act on structurally related jasmonates.	60.9046	66.3832	82.1019	25.5334	41.7115	38.7481	69.7966	11.0031	35.331	8.6134	0.0129287	4.19123e-12	0.506199	0	2
250688_at	At5g06510	nuclear factor Y, subunit A10 (NF-YA10); FUNCTIONS IN: sequence-specific DNA binding transcription factor activity; INVOLVED IN: regulation of transcription, DNA-dependent; LOCATED IN: CCAAT-binding factor complex, nucleus; EXPRESSED IN: stem, vascular tissue, embryo, leaf whorl, seed; EXPRESSED DURING: F mature embryo stage, E expanded cotyledon stage, D bilateral stage; CONTAINS InterPro DOMAIN…	415.4	492.458	490.061	215.183	399.165	267.144	465.973	43.8137	293.831	94.8495	0.0462208	1.00948e-11	0.630575	0	2
250693_at	At5g06600	Encodes a ubiquitin-specific protease.	638.174	581.114	609.496	318.103	309.594	294.608	609.595	28.53	307.435	11.8951	7.13424e-05	0	0.504327	0	2
250738_at	At5g05730	ASA1 encodes the alpha subunit of anthranilate synthase, which catalyzes the rate-limiting step of tryptophan synthesis. ASA1 is induced by ethylene, and forms a link between ethylene signalling and auxin synthesis in roots.	1047.59	993.651	1213.38	591.786	410.412	661.317	1084.87	114.513	554.505	129.54	0.00603364	1.11022e-15	0.511124	0	2
250818_at	At5g04930	Encodes a putative aminophospholipid translocase (p-type ATPase) involved in chilling response.	1339.61	1450.97	1716.36	777.795	868.682	868.241	1502.31	193.554	838.239	52.3469	0.00457435	5.23749e-107	0.557965	0	2
250944_at	At5g03380	Heavy metal transport/detoxification superfamily protein ; FUNCTIONS IN: metal ion binding; INVOLVED IN: metal ion transport; EXPRESSED IN: 24 plant structures; EXPRESSED DURING: 13 growth stages; CONTAINS InterPro DOMAIN/s: Heavy metal transport/detoxification protein (InterPro:IPR006121); BEST Arabidopsis thaliana protein match is: Heavy metal transport/detoxification superfamily protein (TAIR:…	2606.32	2684.5	2931.94	1677.53	1726.99	1953.95	2740.92	169.987	1786.16	147.404	0.00182494	0	0.651663	0	2
250968_at	At5g02890	HXXXD-type acyl-transferase family protein; FUNCTIONS IN: transferase activity, transferring acyl groups other than amino-acyl groups, transferase activity; INVOLVED IN: biological_process unknown; LOCATED IN: cellular_component unknown; EXPRESSED IN: 21 plant structures; EXPRESSED DURING: 12 growth stages; CONTAINS InterPro DOMAIN/s: Transferase (InterPro:IPR003480); BEST Arabidopsis thaliana pr…	155.057	131.527	100.511	85.3462	86.5619	82.3888	129.032	27.3586	84.7656	2.14625	0.0491185	1.92341e-279	0.656937	0	2
251050_at	At5g02440	unknown protein; Has 71 Blast hits to 71 proteins in 12 species: Archae - 0; Bacteria - 0; Metazoa - 0; Fungi - 0; Plants - 71; Viruses - 0; Other Eukaryotes - 0 (source: NCBI BLink).	1554.03	1387.98	1481.68	988.109	913.506	1033.64	1474.56	83.2538	978.419	60.6511	0.00112824	0	0.663532	0	2
251183_at	At3g62630	Protein of unknown function (DUF1645); CONTAINS InterPro DOMAIN/s: Protein of unknown function DUF1645 (InterPro:IPR012442); BEST Arabidopsis thaliana protein match is: Protein of unknown function (DUF1645) (TAIR:AT2G15760.1); Has 309 Blast hits to 289 proteins in 68 species: Archae - 3; Bacteria - 16; Metazoa - 56; Fungi - 10; Plants - 169; Viruses - 0; Other Eukaryotes - 55 (source: NCBI BLink).	50.7696	39.8639	36.7319	23.5748	25.7087	25.5473	42.4552	7.36884	24.9436	1.18815	0.0153031	1.15545e-143	0.587528	0	2
251191_at	At3g62590	alpha/beta-Hydrolases superfamily protein; FUNCTIONS IN: triglyceride lipase activity; INVOLVED IN: lipid metabolic process; LOCATED IN: cellular_component unknown; EXPRESSED IN: 19 plant structures; EXPRESSED DURING: 12 growth stages; CONTAINS InterPro DOMAIN/s: Lipase, class 3 (InterPro:IPR002921); BEST Arabidopsis thaliana protein match is: alpha/beta-Hydrolases superfamily protein (TAIR:AT1G0…	174.069	144.882	178.149	100.29	122.37	93.4757	165.7	18.1439	105.378	15.104	0.0114606	4.60144e-12	0.635959	0	2
251245_at	At3g62090	encodes a novel Myc-related bHLH transcription factor, which physically associated with APRR1/TOC1 and is a member of PIF3 transcription factor family.	41.8718	35.0013	38.687	24.7492	24.8803	27.16	38.52	3.43831	25.5965	1.35563	0.00375133	3.17954e-61	0.664498	0	2
251329_at	At3g61450	syntaxin of plants 73 (SYP73)	86.8024	70.3124	86.7803	55.997	49.2534	53.9457	81.2984	9.51411	53.0654	3.45689	0.00845612	1.99164e-45	0.652724	0	2
251470_at	At3g59560	putative protein hypothetical protein At2g43490 - Arabidopsis thaliana, EMBL:AAB64317	91.7269	88.9441	84.349	52.6681	56.5903	64.5426	88.34	3.72588	57.9337	6.05018	0.00176793	0	0.655803	0	2
251475_at	At3g59660	C2 domain-containing protein / GRAM domain-containing protein; FUNCTIONS IN: molecular_function unknown; INVOLVED IN: biological_process unknown; LOCATED IN: endomembrane system; EXPRESSED IN: 24 plant structures; EXPRESSED DURING: 15 growth stages; CONTAINS InterPro DOMAIN/s: C2 membrane targeting protein (InterPro:IPR018029), C2 calcium/lipid-binding domain, CaLB (InterPro:IPR008973), GRAM (Int…	836.665	699.64	732.252	405.561	472.335	425.45	756.185	71.5792	434.449	34.2843	0.00216715	2.08545e-59	0.574527	0	2
251479_at	At3g59700	member of Receptor kinase-like protein family	360.018	304.645	294.616	184.117	217.654	221.79	319.76	35.2235	207.854	20.6601	0.00899382	6.49254e-21	0.650031	0	2
251507_at	At3g59080	Eukaryotic aspartyl protease family protein; FUNCTIONS IN: DNA binding, aspartic-type endopeptidase activity; INVOLVED IN: proteolysis; LOCATED IN: endomembrane system; EXPRESSED IN: 21 plant structures; EXPRESSED DURING: 11 growth stages; CONTAINS InterPro DOMAIN/s: Peptidase aspartic (InterPro:IPR021109), Peptidase aspartic, catalytic (InterPro:IPR009007), Peptidase A1 (InterPro:IPR001461), Pep…	168.978	164.185	146.074	110.778	86.4747	97.0985	159.746	12.0804	98.1169	12.1834	0.0033981	0	0.614207	0	2
251555_at	At3g58780	One of two genes (SHP1 and SHP2) that are required for fruit dehiscence. The two genes control dehiscence zone differentiation and promote the lignification of adjacent cells.	217.36	191.922	162.158	85.7718	125.181	114.375	190.48	27.6292	108.442	20.3632	0.0143769	2.9944e-12	0.56931	0	2
251594_at	At3g57630	exostosin family protein; FUNCTIONS IN: catalytic activity; LOCATED IN: endomembrane system, membrane; EXPRESSED IN: 21 plant structures; EXPRESSED DURING: 13 growth stages; CONTAINS InterPro DOMAIN/s: EGF, extracellular (InterPro:IPR013111), Exostosin-like (InterPro:IPR004263), EGF-like (InterPro:IPR006210), EGF-like, type 3 (InterPro:IPR000742), EGF-like region, conserved site (InterPro:IPR0130…	349.196	353.744	393.277	223.983	184.027	175.138	365.406	24.2443	194.383	26.0173	0.00113511	0	0.531964	0	2
251684_at	At3g56410	Protein of unknown function (DUF3133); FUNCTIONS IN: molecular_function unknown; INVOLVED IN: biological_process unknown; LOCATED IN: chloroplast; EXPRESSED IN: 16 plant structures; EXPRESSED DURING: 9 growth stages; CONTAINS InterPro DOMAIN/s: Protein of unknown function DUF3133 (InterPro:IPR021480); BEST Arabidopsis thaliana protein match is: Protein of unknown function (DUF3133) (TAIR:AT5G0519…	454.032	398.945	448.603	322.269	273.29	271.042	433.86	30.3592	288.867	28.9487	0.00391421	4.12819e-18	0.665807	0	2
251766_at	At3g55910	unknown protein; Has 4 Blast hits to 4 proteins in 2 species: Archae - 0; Bacteria - 0; Metazoa - 0; Fungi - 0; Plants - 4; Viruses - 0; Other Eukaryotes - 0 (source: NCBI BLink).	224.178	192.912	175.44	137.277	130.352	119.109	197.51	24.6922	128.913	9.16937	0.0107334	2.12812e-38	0.65269	0	2
251785_at	At3g55130	Encodes a vacuole localized protein of the ABC transporter White-Brown Complex (WBC) family. When overexpressed in planta, confers resistance to kanamycin.	715.755	825.404	716.758	495.744	449.111	524.535	752.639	63.0183	489.797	38.062	0.00347512	5.69377e-33	0.650772	0	2
251847_at	At3g54640	Catalyzes the conversion of indole-3-glycerolphosphate to indole, the penultimate reaction in the biosynthesis of tryptophan. Functions as a heterocomplex with tryptophan synthase beta subunit (TSA2).	843.687	1100.15	1348.48	729.864	586.347	705.239	1097.44	252.406	673.817	76.7452	0.0497556	1.17019e-21	0.613991	0	2
251910_at	At3g53810	Concanavalin A-like lectin protein kinase family protein; FUNCTIONS IN: kinase activity; INVOLVED IN: protein amino acid phosphorylation; LOCATED IN: endomembrane system; EXPRESSED IN: 22 plant structures; EXPRESSED DURING: 11 growth stages; CONTAINS InterPro DOMAIN/s: Legume lectin, beta chain (InterPro:IPR001220), Protein kinase, ATP binding site (InterPro:IPR017441), Serine/threonine-protein k…	719.018	673.561	617.038	366.114	368.414	397.782	669.872	51.0902	377.437	17.6573	0.000722553	0	0.563446	0	2
251968_at	At3g53100	GDSL-like Lipase/Acylhydrolase superfamily protein; FUNCTIONS IN: hydrolase activity, acting on ester bonds, carboxylesterase activity; INVOLVED IN: lipid metabolic process; LOCATED IN: endomembrane system; EXPRESSED IN: 21 plant structures; EXPRESSED DURING: 13 growth stages; CONTAINS InterPro DOMAIN/s: Lipase, GDSL (InterPro:IPR001087); BEST Arabidopsis thaliana protein match is: GDSL-like Lipa…	213.204	270.842	306.997	173.192	187.885	162.378	263.681	47.3044	174.485	12.8028	0.0344318	1.57762e-33	0.661729	0	2
251973_at	At3g53180	glutamate-ammonia ligases;catalytics;glutamate-ammonia ligases; FUNCTIONS IN: glutamate-ammonia ligase activity, catalytic activity; INVOLVED IN: nitrogen compound metabolic process, N-terminal protein myristoylation, nitrogen fixation, metabolic process, glutamine biosynthetic process; EXPRESSED IN: 23 plant structures; EXPRESSED DURING: 13 growth stages; CONTAINS InterPro DOMAIN/s: Glutamine sy…	338.394	364.33	361.599	224.544	198.944	216.367	354.775	14.2515	213.285	13.0754	0.000223405	0	0.601185	0	2
251987_at	At3g53280	cytochrome P450 monooxygenase	290.59	287.429	276.553	185.797	162.915	185.067	284.857	7.36341	177.926	13.0051	0.0002437	0	0.624616	0	2
252057_at	At3g52480	unknown protein; FUNCTIONS IN: molecular_function unknown; INVOLVED IN: biological_process unknown; LOCATED IN: endomembrane system; EXPRESSED IN: 10 plant structures; EXPRESSED DURING: LP.04 four leaves visible, 4 anthesis, petal differentiation and expansion stage; Has 28 Blast hits to 28 proteins in 7 species: Archae - 0; Bacteria - 0; Metazoa - 0; Fungi - 0; Plants - 28; Viruses - 0; Other Eu…	287.701	279.771	293.682	190.277	148.027	142.532	287.051	6.97805	160.279	26.1243	0.00125075	0	0.558363	0	2
252060_at	At3g52430	Encodes a lipase-like gene that is important for salicylic acid signaling and function in resistance (R) gene-mediated and basal plant disease resistance. PAD4 can interact directly with EDS1, another disease resistance signaling protein. Expressed at elevated level in response to green peach aphid (GPA) feeding, and modulates the GPA feeding-induced leaf senescence through a mechanism that doesn…	88.56	89.7749	105.194	74.3562	49.5015	50.2357	94.5097	9.27289	58.0311	14.1427	0.0201901	9.51395e-12	0.614023	0	2
252076_at	At3g51660	Tautomerase/MIF superfamily protein; FUNCTIONS IN: molecular_function unknown; INVOLVED IN: inflammatory response, response to other organism; LOCATED IN: peroxisome; EXPRESSED IN: 20 plant structures; EXPRESSED DURING: 13 growth stages; CONTAINS InterPro DOMAIN/s: Tautomerase (InterPro:IPR014347), Macrophage migration inhibitory factor (InterPro:IPR001398); BEST Arabidopsis thaliana protein matc…	134.286	111.271	125.77	76.0685	81.345	84.4605	123.776	11.6363	80.6247	4.24209	0.00380175	1.78438e-69	0.651377	0	2
252123_at	At3g51240	Encodes flavanone 3-hydroxylase that is coordinately expressed with chalcone synthase and chalcone isomerases. Regulates flavonoid biosynthesis.	235.762	213.842	224.465	88.3158	151.937	139.162	224.69	10.9618	126.471	33.6555	0.00860913	0	0.562872	0	2
252193_at	At3g50060	Encodes a member of the R2R3 transcription factor gene family. Expressed in response to potassium deprivation and auxin. Involved in lateral root development. Interacts with ARF7 and regulates the expression of some auxin responsive genes.	701.433	584.277	648.077	303.95	353.224	321.33	644.596	58.6556	326.168	24.9907	0.000982324	0	0.506003	0	2
252280_at	At3g49260	IQ-domain 21 (iqd21); FUNCTIONS IN: calmodulin binding; INVOLVED IN: biological_process unknown; LOCATED IN: cellular_component unknown; EXPRESSED IN: 19 plant structures; EXPRESSED DURING: 13 growth stages; CONTAINS InterPro DOMAIN/s: IQ calmodulin-binding region (InterPro:IPR000048); BEST Arabidopsis thaliana protein match is: IQ-domain 2 (TAIR:AT5G03040.3).	686.63	505.325	516.951	394.507	298.048	330.83	569.635	101.487	341.128	49.0471	0.0246428	7.05898e-16	0.598854	0	2
252303_at	At3g49210	O-acyltransferase (WSD1-like) family protein; FUNCTIONS IN: molecular_function unknown; INVOLVED IN: biological_process unknown; LOCATED IN: cellular_component unknown; EXPRESSED IN: 16 plant structures; EXPRESSED DURING: LP.06 six leaves visible, LP.04 four leaves visible, 4 anthesis, C globular stage, petal differentiation and expansion stage; CONTAINS InterPro DOMAIN/s: O-acyltransferase, WSD1…	124.136	124.795	154.811	84.2442	87.2469	69.2313	134.581	17.5229	80.2408	9.65199	0.00927598	1.8223e-22	0.596229	0	2
252533_at	At3g46110	LOCATED IN: plasma membrane; EXPRESSED IN: 19 plant structures; EXPRESSED DURING: 10 growth stages; CONTAINS InterPro DOMAIN/s: Protein of unknown function DUF966 (InterPro:IPR010369), Uncharacterised conserved protein UCP031043 (InterPro:IPR021182); BEST Arabidopsis thaliana protein match is: Domain of unknown function (DUF966) (TAIR:AT5G59790.1); Has 195 Blast hits to 168 proteins in 15 species…	225.354	211.667	238.791	116.749	142.619	131.881	225.271	13.562	130.416	12.9969	0.00094173	0	0.578931	0	2
252635_at	At3g44510	alpha/beta-Hydrolases superfamily protein; FUNCTIONS IN: molecular_function unknown; INVOLVED IN: biological_process unknown; LOCATED IN: cellular_component unknown; EXPRESSED IN: inflorescence meristem, root; CONTAINS InterPro DOMAIN/s: Alpha/beta hydrolase fold-1 (InterPro:IPR000073); BEST Arabidopsis thaliana protein match is: alpha/beta-Hydrolases superfamily protein (TAIR:AT1G08310.1).	87.3701	75.2666	66.003	35.4882	39.4951	47.1952	76.2132	10.715	40.7262	5.94978	0.00741082	5.12398e-25	0.534371	0	2
252692_at	At3g43960	Encodes a putative cysteine proteinase. Mutants exhibit shorter root hairs under phosphate-deficient conditions.	95.4853	60.9889	60.9561	40.5309	39.6926	40.4561	72.4768	19.926	40.2265	0.463922	0.048684	0	0.555027	0	2
252736_at	At3g43210	Encodes a kinesin TETRASPORE. Required for cytokinesis in pollen. In mutants, all four microspore nuclei remain within the same cytoplasm after meiosis.	100.295	84.1331	91.4368	64.7045	54.0992	56.3632	91.9551	8.09359	58.3889	5.58531	0.00409796	2.25556e-25	0.634972	0	2
252746_at	At3g43190	Encodes a protein with sucrose synthase activity (SUS4).	59.0419	56.1449	53.2673	37.0936	35.6603	31.05	56.1514	2.88731	34.6013	3.15792	0.00095131	0	0.616215	0	2
252831_at	At4g39980	Encodes a 2-deoxy-D-arabino-heptulosonate 7-phosphate (DAHP) synthase, which catalyzes the first committed step in aromatic amino acid biosynthesis. Gene expression is induced by wounding and pathogenic bacteria Pseudomonas syringae.	2594.41	2520.11	2907.26	1321.05	2105.46	1766.86	2673.93	205.459	1731.12	393.425	0.021219	1.9984e-15	0.647408	0	2
253052_at	At4g37310	member of CYP81H	1650.84	1368.68	1344.95	777.778	757.351	875.992	1454.82	170.172	803.707	63.4285	0.00342164	1.00776e-70	0.552443	0	2
253063_at	At4g37640	Encodes a calmodulin-regulated Ca(2+)-pump located in the endoplasmic reticulum. Belongs to plant 2B ATPase's with an N-terminal autoinhibitor.	708.862	755.658	944.236	575.793	477.149	492.569	802.919	124.601	515.17	53.0641	0.021202	5.86881e-21	0.641622	0	2
253074_at	At4g36140	disease resistance protein (TIR-NBS-LRR class), putative; FUNCTIONS IN: transmembrane receptor activity, nucleoside-triphosphatase activity, nucleotide binding, ATP binding; INVOLVED IN: signal transduction, defense response, apoptosis, innate immune response; LOCATED IN: intrinsic to membrane; EXPRESSED IN: 20 plant structures; EXPRESSED DURING: 9 growth stages; CONTAINS InterPro DOMAIN/s: ATPas…	209.045	155.926	171.045	112.192	119.42	106.008	178.672	27.3682	112.54	6.71297	0.0152881	2.80168e-65	0.629869	0	2
253099_s_at	At4g37530	Peroxidase superfamily protein; FUNCTIONS IN: protein binding, peroxidase activity; INVOLVED IN: response to salt stress; LOCATED IN: endomembrane system; EXPRESSED IN: root; CONTAINS InterPro DOMAIN/s: Haem peroxidase (InterPro:IPR010255), Plant peroxidase (InterPro:IPR000823), Peroxidases heam-ligand binding site (InterPro:IPR019793), Haem peroxidase, plant/fungal/bacterial (InterPro:IPR002016)…	1908.62	2201.14	3026.65	1346.84	1086.69	1346.63	2378.81	579.804	1260.05	150.135	0.0318138	4.13064e-38	0.5297	0	2
253127_at	At4g36060	basic Helix-Loop-Helix 11 (bHLH11); FUNCTIONS IN: DNA binding, sequence-specific DNA binding transcription factor activity; INVOLVED IN: regulation of transcription; LOCATED IN: nucleus, chloroplast, cytoplasm; CONTAINS InterPro DOMAIN/s: Helix-loop-helix DNA-binding domain (InterPro:IPR001092), Helix-loop-helix DNA-binding (InterPro:IPR011598); BEST Arabidopsis thaliana protein match is: basic h…	157.696	157.326	153.364	73.9183	96.0764	104.753	156.129	2.40182	91.5827	15.9012	0.00224951	0	0.586585	0	2
253173_at	At4g35110	Arabidopsis phospholipase-like protein (PEARLI 4) family; FUNCTIONS IN: molecular_function unknown; INVOLVED IN: response to karrikin; LOCATED IN: cellular_component unknown; EXPRESSED IN: 15 plant structures; EXPRESSED DURING: 10 growth stages; CONTAINS InterPro DOMAIN/s: Phospholipase-like, arabidopsis (InterPro:IPR007942); BEST Arabidopsis thaliana protein match is: Arabidopsis phospholipase-l…	718.332	807.637	894.652	482.18	321.683	533.311	806.873	88.1624	445.725	110.423	0.0114492	1.29186e-12	0.55241	0	2
253245_at	At4g34590	Encodes a basic domain leucine zipper (bZip) transcription factor bZIP11. Translation is repressed by sucrose. Directly regulates gene expression of ASN1 and ProDH2, which are enzyme-coding genes involved in amino acid metabolism.	1987.79	2012.88	2032.67	1054.4	1405.01	1115.49	2011.11	22.495	1191.63	187.3	0.00167055	0	0.592524	0	2
253373_at	At4g33150	lysine-ketoglutarate reductase/saccharopine dehydrogenase bifunctional enzyme; CONTAINS InterPro DOMAIN/s: Alanine dehydrogenase/PNT, C-terminal (InterPro:IPR007698), Saccharopine dehydrogenase / Homospermidine synthase (InterPro:IPR005097), Alanine dehydrogenase/PNT, N-terminal (InterPro:IPR007886), LOR/SDH bifunctional enzyme, conserved domain (InterPro:IPR007545); Has 30201 Blast hits to 17322…	2855.75	2165.73	2415.64	1500.18	1151.3	1486.22	2479.04	349.35	1379.23	197.52	0.00899335	5.20248e-22	0.556358	0	2
253416_at	At4g33070	Thiamine pyrophosphate dependent pyruvate decarboxylase family protein; FUNCTIONS IN: in 6 functions; LOCATED IN: membrane; EXPRESSED IN: 11 plant structures; EXPRESSED DURING: 4 anthesis, C globular stage, F mature embryo stage, petal differentiation and expansion stage, E expanded cotyledon stage; CONTAINS InterPro DOMAIN/s: TPP-binding enzyme, conserved site (InterPro:IPR000399), Thiamine pyro…	126.327	125.687	154.311	68.3508	88.0036	79.0688	135.442	16.3442	78.4744	9.83989	0.00664268	1.15363e-23	0.579396	0	2
253493_at	At4g31820	A member of the NPY family genes (NPY1/AT4G31820, NPY2/AT2G14820, NPY3/AT5G67440, NPY4/AT2G23050, NPY5/AT4G37590). Encodes a protein with similarity to NHP3. Contains BTB/POZ domain. Promoter region has canonical auxin response element binding site and Wus binding site. Co-localizes to the late endosome with PID. Regulates cotyledon development through control of PIN1 polarity in concert with PID…	210.027	138.894	159.027	106.362	94.9526	93.6221	169.316	36.6658	98.3122	7.00287	0.0300854	4.84634e-69	0.580642	0	2
253506_at	At4g31980	unknown protein; CONTAINS InterPro DOMAIN/s: Protein of unknown function DUF247, plant (InterPro:IPR004158), Protein of unknown function DUF862, eukaryotic (InterPro:IPR008580); BEST Arabidopsis thaliana protein match is: Plant protein of unknown function (DUF247) (TAIR:AT5G11290.1); Has 1967 Blast hits to 1844 proteins in 183 species: Archae - 0; Bacteria - 6; Metazoa - 223; Fungi - 83; Plants -…	146.111	106.676	100.515	76.8435	70.4584	73.4491	117.768	24.7385	73.5837	3.19469	0.0373647	8.37594e-127	0.624821	0	2
253747_at	At4g29050	Concanavalin A-like lectin protein kinase family protein; FUNCTIONS IN: carbohydrate binding, kinase activity; INVOLVED IN: protein amino acid phosphorylation; LOCATED IN: endomembrane system; EXPRESSED IN: 7 plant structures; EXPRESSED DURING: 8 growth stages; CONTAINS InterPro DOMAIN/s: Legume lectin, beta chain (InterPro:IPR001220), Protein kinase, ATP binding site (InterPro:IPR017441), Serine…	396.034	425.99	426.263	244.326	227.593	260.134	416.096	17.3743	244.018	16.2724	0.000234103	0	0.586446	0	2
253819_at	At4g28350	Concanavalin A-like lectin protein kinase family protein; FUNCTIONS IN: in 6 functions; INVOLVED IN: protein amino acid phosphorylation; LOCATED IN: plasma membrane; EXPRESSED IN: stem, cotyledon, leaf, stamen; EXPRESSED DURING: LP.04 four leaves visible, 4 anthesis; CONTAINS InterPro DOMAIN/s: Legume lectin, beta chain (InterPro:IPR001220), Protein kinase, ATP binding site (InterPro:IPR017441), …	163.049	170.894	187.594	93.456	77.8386	93.1096	173.846	12.5362	88.1347	8.91841	0.00064515	0	0.506971	0	2
253830_at	At4g27652	unknown protein; BEST Arabidopsis thaliana protein match is: unknown protein (TAIR:AT4G27657.1); Has 30201 Blast hits to 17322 proteins in 780 species: Archae - 12; Bacteria - 1396; Metazoa - 17338; Fungi - 3422; Plants - 5037; Viruses - 0; Other Eukaryotes - 2996 (source: NCBI BLink).	192.412	171.847	197.858	118.201	104.792	107.505	187.372	13.7181	110.166	7.08933	0.000978191	0	0.587952	0	2
253864_at	At4g27460	Cystathionine beta-synthase (CBS) family protein; CONTAINS InterPro DOMAIN/s: Cystathionine beta-synthase, core (InterPro:IPR000644); BEST Arabidopsis thaliana protein match is: CBS domain-containing protein (TAIR:AT5G53750.1); Has 145 Blast hits to 145 proteins in 17 species: Archae - 0; Bacteria - 0; Metazoa - 1; Fungi - 0; Plants - 144; Viruses - 0; Other Eukaryotes - 0 (source: NCBI BLink).	82.1826	58.7973	65.9148	47.663	37.3735	42.7707	68.9649	11.9873	42.6024	5.14679	0.0248927	7.207e-19	0.617741	0	2
253911_at	At4g27300	S-locus lectin protein kinase family protein; FUNCTIONS IN: in 6 functions; INVOLVED IN: protein amino acid phosphorylation, recognition of pollen; LOCATED IN: endomembrane system; EXPRESSED IN: 21 plant structures; EXPRESSED DURING: 11 growth stages; CONTAINS InterPro DOMAIN/s: Curculin-like (mannose-binding) lectin (InterPro:IPR001480), PAN-2 domain (InterPro:IPR013227), Apple-like (InterPro:IP…	3375.53	3034.06	3567.19	1993.33	2054.63	2129.12	3325.59	270.05	2059.03	68.0006	0.00140378	2.48015e-228	0.619146	0	2
253940_at	At4g26950	Protein of unknown function, DUF584; CONTAINS InterPro DOMAIN/s: Protein of unknown function DUF584 (InterPro:IPR007608); BEST Arabidopsis thaliana protein match is: Protein of unknown function, DUF584 (TAIR:AT4G04630.1); Has 1807 Blast hits to 1807 proteins in 277 species: Archae - 0; Bacteria - 0; Metazoa - 736; Fungi - 347; Plants - 385; Viruses - 0; Other Eukaryotes - 339 (source: NCBI BLink).	127.328	129.399	180.109	84.7776	82.9443	95.8345	145.612	29.8932	87.8521	6.97345	0.0311043	1.12483e-46	0.603329	0	2
253957_at	At4g26320	arabinogalactan protein 13 (AGP13); BEST Arabidopsis thaliana protein match is: arabinogalactan protein 14 (TAIR:AT5G56540.1); Has 51 Blast hits to 51 proteins in 10 species: Archae - 0; Bacteria - 0; Metazoa - 0; Fungi - 0; Plants - 51; Viruses - 0; Other Eukaryotes - 0 (source: NCBI BLink).	522.147	366.055	338.955	239.052	241.561	230.303	409.053	98.8758	236.972	5.91019	0.0395878	0	0.579319	0	2
254032_at	At4g25940	ENTH/ANTH/VHS superfamily protein; FUNCTIONS IN: phospholipid binding, clathrin binding, binding, phosphatidylinositol binding; INVOLVED IN: clathrin coat assembly; LOCATED IN: clathrin coat; EXPRESSED IN: 14 plant structures; EXPRESSED DURING: 10 growth stages; CONTAINS InterPro DOMAIN/s: Epsin-like, N-terminal (InterPro:IPR013809), ANTH (InterPro:IPR011417), ENTH/VHS (InterPro:IPR008942), Clath…	172.564	162.194	157.944	87.8662	86.9667	108.993	164.234	7.52017	94.6085	12.4652	0.00115927	0	0.576059	0	2
254040_at	At4g25900	Galactose mutarotase-like superfamily protein; FUNCTIONS IN: carbohydrate binding, isomerase activity, aldose 1-epimerase activity, catalytic activity; INVOLVED IN: galactose metabolic process, carbohydrate metabolic process; LOCATED IN: cell wall, plasma membrane, plant-type cell wall; EXPRESSED IN: 25 plant structures; EXPRESSED DURING: 16 growth stages; CONTAINS InterPro DOMAIN/s: Glycoside hy…	1809.17	2344.66	2733.65	1264.85	1231.27	1402.96	2295.83	464.172	1299.69	90.9967	0.0218171	3.60809e-80	0.566111	0	2
254063_at	At4g25390	Protein kinase superfamily protein; FUNCTIONS IN: protein serine/threonine kinase activity, protein kinase activity, kinase activity, ATP binding; INVOLVED IN: protein amino acid phosphorylation; LOCATED IN: plasma membrane; EXPRESSED IN: 14 plant structures; EXPRESSED DURING: 6 growth stages; CONTAINS InterPro DOMAIN/s: Protein kinase, ATP binding site (InterPro:IPR017441), Protein kinase, catal…	476.286	416.914	385.54	292.711	218.242	257.03	426.247	46.0874	255.994	37.245	0.00761625	2.42418e-15	0.600577	0	2
254065_at	At4g25420	Encodes gibberellin 20-oxidase that is involved in the later steps of the gibberellin biosynthetic pathway. Regulated by a circadian clock. Weak expression response to far red light.	405.598	435.166	354.846	178.945	278.551	218.589	398.537	40.6232	225.361	50.1472	0.00967796	1.53877e-13	0.565472	0	2
254103_at	At4g25030	unknown protein; BEST Arabidopsis thaliana protein match is: unknown protein (TAIR:AT5G45410.3); Has 125 Blast hits to 125 proteins in 36 species: Archae - 2; Bacteria - 31; Metazoa - 0; Fungi - 4; Plants - 88; Viruses - 0; Other Eukaryotes - 0 (source: NCBI BLink).	2590.16	2837.85	3188.71	1706.08	1622.45	2033.04	2872.24	300.755	1787.19	216.98	0.00714229	4.65919e-18	0.62223	0	2
254120_at	At4g24570	Encodes one of the mitochondrial dicarboxylate carriers (DIC): DIC1 (AT2G22500), DIC2 (AT4G24570), DIC3 (AT5G09470).	1088.5	803.971	897.05	459.757	584.461	653.798	929.841	145.072	566.006	98.3284	0.0228434	1.46526e-10	0.608712	0	2
254229_at	At4g23610	Late embryogenesis abundant (LEA) hydroxyproline-rich glycoprotein family; CONTAINS InterPro DOMAIN/s: Late embryogenesis abundant protein, group 2 (InterPro:IPR004864); BEST Arabidopsis thaliana protein match is: Late embryogenesis abundant (LEA) hydroxyproline-rich glycoprotein family (TAIR:AT2G46150.1); Has 30201 Blast hits to 17322 proteins in 780 species: Archae - 12; Bacteria - 1396; Metazo…	367.184	358.625	407.01	295.087	183.771	133.409	377.606	25.8214	204.089	82.7319	0.0256364	0	0.54048	0	2
254240_at	At4g23496	Belongs to a six-member gene family in Arabidopsis; all members share high sequence similarity in amino- and carboxy-terminal regions. Regulates cortical microtubule organization. Mutant plants exhibit altered patterns of root, leaf and petal growth as a result of defective anisotropic cell expansion.	575.281	360.032	305.444	147.046	251.444	151.803	413.586	142.667	183.431	58.949	0.0611706	1.3568e-11	0.443514	0	2
254256_at	At4g23180	Encodes a receptor-like protein kinase. Naming convention from Chen et al 2003 (PMID 14756307)	3812.54	3776.9	4320.11	3112.5	1994.31	1667.78	3969.85	303.856	2258.2	757.651	0.0221249	0	0.568837	0	2
254274_at	At4g22770	AT hook motif DNA-binding family protein; FUNCTIONS IN: DNA binding; EXPRESSED IN: 14 plant structures; EXPRESSED DURING: 4 anthesis, F mature embryo stage, petal differentiation and expansion stage, E expanded cotyledon stage, D bilateral stage; CONTAINS InterPro DOMAIN/s: Protein of unknown function DUF296 (InterPro:IPR005175), AT hook, DNA-binding motif (InterPro:IPR017956); BEST Arabidopsis t…	154.342	153.333	147.794	76.5435	109.608	109.229	151.823	3.52565	98.46	18.9812	0.00872744	0	0.648519	0	2
254500_at	At4g20110	VACUOLAR SORTING RECEPTOR 7 (VSR7); FUNCTIONS IN: calcium ion binding; INVOLVED IN: intracellular protein transport, protein targeting to vacuole; LOCATED IN: trans-Golgi network, integral to plasma membrane, Golgi transport complex; EXPRESSED IN: 17 plant structures; EXPRESSED DURING: 8 growth stages; CONTAINS InterPro DOMAIN/s: Protease-associated PA (InterPro:IPR003137), EGF-like calcium-bindi…	404.826	370.53	358.752	294.893	219.34	218.591	378.036	23.9366	244.275	43.8381	0.00974481	0	0.646168	0	2
254521_at	At5g44810	putative protein similar to unknown protein (gb|AAC79139.1)	299.62	324.463	364.3	190.298	242.033	222.528	329.461	32.6282	218.286	26.1271	0.00998011	1.7043e-13	0.662555	0	2
254571_at	At4g19370	Protein of unknown function (DUF1218); FUNCTIONS IN: molecular_function unknown; INVOLVED IN: biological_process unknown; LOCATED IN: endomembrane system; EXPRESSED IN: 9 plant structures; EXPRESSED DURING: LP.06 six leaves visible, LP.04 four leaves visible, 4 anthesis, petal differentiation and expansion stage; CONTAINS InterPro DOMAIN/s: Protein of unknown function DUF1218 (InterPro:IPR009606)…	809.41	911.799	929.555	447.057	581.972	555.544	883.588	64.8505	528.191	71.4959	0.00310163	0	0.59778	0	2
254660_at	At4g18250	receptor serine/threonine kinase, putative; FUNCTIONS IN: transmembrane receptor protein serine/threonine kinase activity, kinase activity; INVOLVED IN: protein amino acid phosphorylation; EXPRESSED IN: 8 plant structures; EXPRESSED DURING: LP.06 six leaves visible, LP.04 four leaves visible, LP.10 ten leaves visible, LP.02 two leaves visible, LP.08 eight leaves visible; CONTAINS InterPro DOMAIN/…	388.118	392.967	353.766	222.609	202.301	219.279	378.284	21.3709	214.73	10.8915	0.000294196	0	0.567642	0	2
254723_at	At4g13510	Encodes a plasma membrane localized ammonium transporter. Contains a cytosolic trans-activation domain essential for ammonium uptake.	3476.54	4332.58	4619.85	2165.11	2739.31	2622.63	4142.99	594.768	2509.02	303.488	0.0132798	1.10643e-20	0.605605	0	2
254894_at	At4g11840	member of C2-PLD subfamily	251.563	191.758	185.144	142.035	129.547	91.591	209.488	36.5873	121.058	26.2717	0.0272653	5.53971e-09	0.577873	0	2
254919_at	At4g11360	Encodes a putative RING-H2 finger protein RHA1b.	2337.74	2787.39	3304.26	1722.86	1626.83	1790.02	2809.8	483.646	1713.24	82.0183	0.0179666	1.2362e-118	0.609737	0	2
254922_at	At4g11370	Encodes a putative RING-H2 finger protein RHA1a.	203.463	191.533	232.401	115.59	120.566	122.543	209.133	21.0157	119.567	3.58273	0.00189499	0	0.571726	0	2
254948_at	At4g11000	Ankyrin repeat family protein; CONTAINS InterPro DOMAIN/s: Ankyrin repeat-containing domain (InterPro:IPR020683), Ankyrin repeat (InterPro:IPR002110); BEST Arabidopsis thaliana protein match is: Ankyrin repeat family protein (TAIR:AT1G14480.2); Has 1807 Blast hits to 1807 proteins in 277 species: Archae - 0; Bacteria - 0; Metazoa - 736; Fungi - 347; Plants - 385; Viruses - 0; Other Eukaryotes - 3…	418.833	375.515	369.802	290.753	180.223	182.505	388.05	26.8117	217.827	63.1661	0.0126799	0	0.561337	0	2
254998_at	At4g09760	encodes a choline synthase whose gene expression is induced by high salt and mannitol.	2067	2168.57	2242.09	1296.66	1407.75	1478.06	2159.22	87.9175	1394.16	91.4601	0.000474664	0	0.645676	0	2
255037_at	At4g09460	Encodes myb6 DNA-binding protein.	444.247	470.047	473.873	209.472	246.576	246.113	462.722	16.1137	234.054	21.2894	0.000120249	0	0.505819	0	2
255129_at	At4g08290	nodulin MtN21 /EamA-like transporter family protein; LOCATED IN: endomembrane system, membrane; EXPRESSED IN: 22 plant structures; EXPRESSED DURING: 13 growth stages; CONTAINS InterPro DOMAIN/s: Protein of unknown function DUF6, transmembrane (InterPro:IPR000620); BEST Arabidopsis thaliana protein match is: nodulin MtN21 /EamA-like transporter family protein (TAIR:AT2G39510.1); Has 3333 Blast hit…	380.578	438.762	469.89	230.076	212.154	245.014	429.743	45.3336	229.081	16.4524	0.00196523	4.69319e-99	0.533065	0	2
255148_at	At4g08470	Encodes a member of the A1 subgroup of the MEKK (MAPK/ERK kinase kinase) family. MEKK is another name for Mitogen-Activated Protein Kinase Kinase Kinase (MAPKKK or MAP3K). This subgroup has four members: At4g08500 (MEKK1, also known as ARAKIN, MAP3Kb1, MAPKKK8), At4g08480 (MEKK2, also known as MAP3Kb4, MAPKKK9), At4g08470 (MEKK3, also known as MAP3Kb3, MAPKKK10) and At4g12020 (MEKK4, also known a…	610.502	647.699	626.859	457.304	356.512	380.834	628.353	18.6434	398.217	52.5961	0.00203173	0	0.633746	0	2
255365_at	At4g04040	maternal effect embryo arrest 51 (MEE51); CONTAINS InterPro DOMAIN/s: Pyrophosphate-dependent phosphofructokinase PfpB (InterPro:IPR011183), Phosphofructokinase (InterPro:IPR000023); BEST Arabidopsis thaliana protein match is: Phosphofructokinase family protein (TAIR:AT1G12000.1); Has 30201 Blast hits to 17322 proteins in 780 species: Archae - 12; Bacteria - 1396; Metazoa - 17338; Fungi - 3422; P…	775.625	692.593	668.051	422.397	366.477	448.571	712.09	56.3751	412.482	41.9353	0.00179174	0	0.579255	0	2
255462_at	At4g02940	oxidoreductase, 2OG-Fe(II) oxygenase family protein; FUNCTIONS IN: oxidoreductase activity; INVOLVED IN: response to karrikin; EXPRESSED IN: 22 plant structures; EXPRESSED DURING: 13 growth stages; CONTAINS InterPro DOMAIN/s: Oxoglutarate/iron-dependent oxygenase (InterPro:IPR005123); BEST Arabidopsis thaliana protein match is: oxidoreductase, 2OG-Fe(II) oxygenase family protein (TAIR:AT2G48080.1…	464.643	472.389	463.052	255.931	355.871	292.675	466.695	4.99525	301.492	50.5499	0.00488671	0	0.646016	0	2
255502_at	At4g02410	Concanavalin A-like lectin protein kinase family protein; FUNCTIONS IN: kinase activity; INVOLVED IN: protein amino acid phosphorylation; LOCATED IN: endomembrane system; EXPRESSED IN: 19 plant structures; EXPRESSED DURING: 10 growth stages; CONTAINS InterPro DOMAIN/s: Legume lectin, beta chain (InterPro:IPR001220), Protein kinase, ATP binding site (InterPro:IPR017441), Serine/threonine-protein k…	1780.5	1672.28	1550.29	1050.19	1005.86	1014.48	1667.69	115.171	1023.51	23.5023	0.000687416	0	0.61373	0	2
255504_at	At4g02200	Drought-responsive family protein; INVOLVED IN: response to water deprivation; EXPRESSED IN: 23 plant structures; EXPRESSED DURING: 13 growth stages; CONTAINS InterPro DOMAIN/s: Drought induced 19/ RING finger protein 114 (InterPro:IPR008598); BEST Arabidopsis thaliana protein match is: Drought-responsive family protein (TAIR:AT1G02750.1); Has 234 Blast hits to 234 proteins in 20 species: Archae …	1663.43	1694.68	2216.68	1097.87	1067.74	1011.83	1858.26	310.792	1059.15	43.6563	0.011599	1.34153e-220	0.569966	0	2
255592_s_at	At4g01640	F-box associated ubiquitination effector family protein; CONTAINS InterPro DOMAIN/s: F-box associated domain, type 1 (InterPro:IPR006527), F-box associated interaction domain (InterPro:IPR017451); BEST Arabidopsis thaliana protein match is: F-box and associated interaction domains-containing protein (TAIR:AT2G34280.1); Has 303 Blast hits to 297 proteins in 21 species: Archae - 0; Bacteria - 0; Me…	47.8213	51.1952	54.5868	34.3581	31.9095	28.9031	51.2011	3.38276	31.7236	2.73223	0.00148744	0	0.619588	0	2
255599_at	At4g01010	member of Cyclic nucleotide gated channel family	494.045	460.656	551.704	277.124	279.576	259.166	502.135	46.0599	271.955	11.1439	0.00109271	0	0.541598	0	2
255690_at	At4g00360	Encodes a member of the CYP86A subfamily of cytochrome p450 genes. Expressed at moderate levels in flowers, leaves, roots and stems.	1439.16	1562.93	1586.7	802.692	899.071	849.295	1529.6	79.2183	850.353	48.1979	0.00022227	0	0.555932	0	2
255692_at	At4g00400	Involved in cutin assembly. Is functionally redundant with GPAT4.	89.9774	85.5275	85.4573	59.7535	54.7358	46.211	86.9874	2.58967	53.5667	6.84653	0.00138337	0	0.615799	0	2
255893_at	At1g17960	Threonyl-tRNA synthetase; FUNCTIONS IN: nucleotide binding, aminoacyl-tRNA ligase activity, threonine-tRNA ligase activity, ATP binding; INVOLVED IN: threonyl-tRNA aminoacylation, translation, tRNA aminoacylation for protein translation; LOCATED IN: cytoplasm; EXPRESSED IN: inflorescence meristem, root, pedicel; EXPRESSED DURING: 4 anthesis; CONTAINS InterPro DOMAIN/s: Threonyl/alanyl tRNA synthe…	354.529	309.572	310.135	154.474	170.318	192.526	324.745	25.7947	172.439	19.1148	0.00119572	0	0.530999	0	2
255984_at	At1g34120	Encodes an inositol polyphosphate 5-phosphatase that appears to have Type I activity. It can dephosphorylate IP3(inositol(1,4,5)P3) and IP4 (inositol(1,3,4,5)P4), but it does not act on I(1)P, I(1,4)P2, or phosphatidylinositol(4,5)P2.	245.635	195.448	166.596	129.796	131.532	140.956	202.56	39.9965	134.095	6.00564	0.0427275	8.77175e-87	0.661999	0	2
256046_at	At1g07135	glycine-rich protein; Has 22251 Blast hits to 8348 proteins in 789 species: Archae - 21; Bacteria - 7328; Metazoa - 6126; Fungi - 1280; Plants - 3980; Viruses - 524; Other Eukaryotes - 2992 (source: NCBI BLink).	639.868	642.401	672.361	329.589	341.763	430.546	651.543	18.0734	367.299	55.1102	0.00105597	0	0.563738	0	2
256050_at	At1g07000	A member of EXO70 gene family, putative exocyst subunits, conserved in land plants. Arabidopsis thaliana contains 23 putative EXO70 genes, which can be classified into eight clusters on the phylogenetic tree.	401.277	423.066	459.687	257.024	187.99	201.078	428.01	29.5168	215.364	36.6675	0.00144028	0	0.503175	0	2
256169_at	At1g51800	Leucine-rich repeat protein kinase family protein; FUNCTIONS IN: kinase activity; INVOLVED IN: protein amino acid phosphorylation; LOCATED IN: endomembrane system; EXPRESSED IN: 11 plant structures; EXPRESSED DURING: 6 growth stages; CONTAINS InterPro DOMAIN/s: Protein kinase, ATP binding site (InterPro:IPR017441), Protein kinase, catalytic domain (InterPro:IPR000719), Serine/threonine-protein ki…	38.8616	37.7153	38.3346	24.1408	26.048	19.5448	38.3038	0.573733	23.2445	3.34297	0.00153812	0	0.606846	0	2
256183_at	At1g51660	Encodes a mitogen-activated map kinase kinase (there are nine in Arabidopsis) involved in innate immunity. This protein activates MPK3/MPK6 and early-defense genes redundantly with MKK5. In plants with both MKK5 and MKK6 levels reduced by RNAi plants, floral organs do not abscise suggestion a role for both proteins in mediating floral organ abscission.	818.369	744.211	784.696	454.67	495.865	505.24	782.425	37.1314	485.259	26.9017	0.000358692	0	0.620198	0	2
256285_at	At3g12510	MADS-box family protein; BEST Arabidopsis thaliana protein match is: MADS-box transcription factor family protein (TAIR:AT5G38620.1); Has 66 Blast hits to 66 proteins in 9 species: Archae - 0; Bacteria - 1; Metazoa - 0; Fungi - 0; Plants - 65; Viruses - 0; Other Eukaryotes - 0 (source: NCBI BLink).	71.6367	60.328	57.8098	49.1835	37.8526	35.2337	63.2582	7.36446	40.7566	7.41446	0.0203069	1.20911e-07	0.64429	0	2
256302_at	At1g69526	S-adenosyl-L-methionine-dependent methyltransferases superfamily protein; FUNCTIONS IN: methyltransferase activity; INVOLVED IN: metabolic process; LOCATED IN: chloroplast; EXPRESSED IN: 19 plant structures; EXPRESSED DURING: 10 growth stages; CONTAINS InterPro DOMAIN/s: Methyltransferase type 11 (InterPro:IPR013216); BEST Arabidopsis thaliana protein match is: S-adenosyl-L-methionine-dependent m…	61.8501	48.4032	57.9633	34.0257	29.1969	21.9638	56.0722	6.92006	28.3955	6.07078	0.00648282	2.87167e-15	0.506409	0	2
256351_at	At1g54960	member of MEKK subfamily	56.6743	58.2344	61.6578	38.8927	44.5139	33.9782	58.8555	2.54916	39.1283	5.27178	0.0042992	0	0.664819	0	2
256359_at	At1g66460	Protein kinase superfamily protein; FUNCTIONS IN: protein serine/threonine kinase activity, protein kinase activity, kinase activity, ATP binding; INVOLVED IN: protein amino acid phosphorylation; LOCATED IN: cellular_component unknown; EXPRESSED IN: 6 plant structures; EXPRESSED DURING: 4 anthesis, petal differentiation and expansion stage; CONTAINS InterPro DOMAIN/s: Protein kinase, catalytic do…	46.891	41.6461	35.7322	25.1331	29.2608	23.6799	41.4231	5.58274	26.0246	2.89528	0.013253	3.21754e-20	0.628263	0	2
256366_at	At1g66880	Protein kinase superfamily protein; FUNCTIONS IN: protein serine/threonine kinase activity, protein kinase activity, ATP binding; INVOLVED IN: protein amino acid phosphorylation; LOCATED IN: plasma membrane; EXPRESSED IN: 21 plant structures; EXPRESSED DURING: 13 growth stages; CONTAINS InterPro DOMAIN/s: Protein kinase, ATP binding site (InterPro:IPR017441), Serine/threonine-protein kinase domai…	665.175	618.49	557	513.451	293.928	269.6	613.555	54.2563	358.993	134.317	0.0382632	4.44089e-16	0.585103	0	2
256447_at	At1g33440	Major facilitator superfamily protein; FUNCTIONS IN: transporter activity; INVOLVED IN: oligopeptide transport; LOCATED IN: plasma membrane, membrane; EXPRESSED IN: 18 plant structures; EXPRESSED DURING: 11 growth stages; CONTAINS InterPro DOMAIN/s: Oligopeptide transporter (InterPro:IPR000109), Major facilitator superfamily, general substrate transporter (InterPro:IPR016196); BEST Arabidopsis th…	187.477	128.764	181.839	103.059	103.394	114.301	166.027	32.3933	106.918	6.39602	0.0361978	1.14801e-57	0.643979	0	2
256451_s_at	At1g75170	Sec14p-like phosphatidylinositol transfer family protein; CONTAINS InterPro DOMAIN/s: Cellular retinaldehyde-binding/triple function, C-terminal (InterPro:IPR001251), Cellular retinaldehyde-binding/triple function, N-terminal (InterPro:IPR008273), Phosphatidylinositol transfer protein-like, N-terminal (InterPro:IPR011074); BEST Arabidopsis thaliana protein match is: Sec14p-like phosphatidylinosit…	833.777	895.699	982.144	469.705	515.331	441.626	903.874	74.5203	475.554	37.1989	0.000878104	0	0.526129	0	2
256600_at	At3g14850	Encodes a member of the TBL (TRICHOME BIREFRINGENCE-LIKE) gene family containing a plant-specific DUF231 (domain of unknown function) domain. TBL gene family has 46 members, two of which (TBR/AT5G06700 and TBL3/AT5G01360) have been shown to be involved in the synthesis and deposition of secondary wall cellulose, presumably by influencing the esterification state of pectic polymers. A nomenclature…	158.649	136.578	136.149	73.4493	96.0035	100.068	143.792	12.8679	89.8401	14.3396	0.00833826	3.81251e-13	0.624792	0	2
256617_at	At3g22240	unknown protein; BEST Arabidopsis thaliana protein match is: unknown protein (TAIR:AT3G22235.2); Has 177 Blast hits to 177 proteins in 14 species: Archae - 0; Bacteria - 0; Metazoa - 0; Fungi - 0; Plants - 177; Viruses - 0; Other Eukaryotes - 0 (source: NCBI BLink).	2769.94	2726.41	2533.98	1713.74	1340.19	1374.83	2676.78	125.565	1476.25	206.397	0.00100147	0	0.551503	0	2
256621_at	At3g24450	Heavy metal transport/detoxification superfamily protein ; FUNCTIONS IN: copper ion binding, metal ion binding; INVOLVED IN: copper ion transport, metal ion transport; LOCATED IN: endomembrane system; EXPRESSED IN: 15 plant structures; EXPRESSED DURING: 8 growth stages; CONTAINS InterPro DOMAIN/s: Heavy metal transport/detoxification protein (InterPro:IPR006121); BEST Arabidopsis thaliana protein…	279.597	199.424	216.506	123.611	158.936	150.967	231.842	42.2294	144.505	18.5281	0.0304912	3.22756e-16	0.623289	0	2
256751_at	At3g27170	member of Anion channel protein family	1700.95	1777.28	1859.56	813.682	1191.53	1284.18	1779.26	79.3194	1096.47	249.242	0.010646	0	0.616247	0	2
256757_at	At3g25620	ABC-2 type transporter family protein; FUNCTIONS IN: ATPase activity, coupled to transmembrane movement of substances; LOCATED IN: chloroplast, membrane; EXPRESSED IN: 17 plant structures; EXPRESSED DURING: 9 growth stages; CONTAINS InterPro DOMAIN/s: ATPase, AAA+ type, core (InterPro:IPR003593), ABC transporter-like (InterPro:IPR003439), ABC transporter, conserved site (InterPro:IPR017871), ABC-…	489.481	394.438	376.215	206.159	281.464	266.342	420.045	60.8196	251.322	39.8361	0.0158708	2.20103e-13	0.598321	0	2
256793_at	At3g22160	VQ motif-containing protein; FUNCTIONS IN: molecular_function unknown; INVOLVED IN: biological_process unknown; LOCATED IN: chloroplast; EXPRESSED IN: stem, inflorescence meristem, sepal, leaf, stamen; EXPRESSED DURING: LP.06 six leaves visible, LP.04 four leaves visible, 4 anthesis; CONTAINS InterPro DOMAIN/s: VQ (InterPro:IPR008889); BEST Arabidopsis thaliana protein match is: VQ motif-containi…	756.023	936.577	844.524	473.237	565.399	627.43	845.708	90.283	555.356	77.5858	0.0134273	9.05591e-11	0.656675	0	2
256948_at	At3g18920	unknown protein	606.58	577.485	630.261	266.328	302.373	351.85	604.775	26.434	306.85	42.9363	0.000513781	0	0.507379	0	2
257053_at	At3g15210	Encodes a member of the ERF (ethylene response factor) subfamily B-1 of ERF/AP2 transcription factor family (ATERF-4). The protein contains one AP2 domain. Acts as a negative regulator of JA-responsive defense gene expression and resistance to the necrotrophic fungal pathogen Fusarium oxysporum and antagonizes JA inhibition of root elongation.	1380.3	1720.52	1845.87	762.176	823.105	1125.69	1648.9	240.906	903.657	194.684	0.0140611	3.35257e-11	0.548037	0	2
257196_at	At3g23790	acyl activating enzyme 16 (AAE16); FUNCTIONS IN: catalytic activity; INVOLVED IN: metabolic process; LOCATED IN: chloroplast envelope; EXPRESSED IN: 21 plant structures; EXPRESSED DURING: 9 growth stages; CONTAINS InterPro DOMAIN/s: AMP-binding (InterPro:IPR020459), AMP-binding, conserved site (InterPro:IPR020845), AMP-dependent synthetase/ligase (InterPro:IPR000873); BEST Arabidopsis thaliana pr…	335.619	393.432	393.642	255.932	242.1	230.134	374.231	33.4394	242.722	12.9102	0.00314269	1.14476e-69	0.648589	0	2
257277_at	At3g14470	NB-ARC domain-containing disease resistance protein; FUNCTIONS IN: protein binding; INVOLVED IN: apoptosis, defense response; LOCATED IN: endomembrane system; EXPRESSED IN: 23 plant structures; EXPRESSED DURING: 14 growth stages; CONTAINS InterPro DOMAIN/s: Leucine-rich repeat-containing protein (InterPro:IPR015766), NB-ARC (InterPro:IPR002182), Leucine-rich repeat (InterPro:IPR001611), Disease r…	162.271	139.831	147.984	88.9884	89.2176	68.5791	150.029	11.3592	82.2617	11.85	0.00202394	0	0.548306	0	2
257371_at	At2g47810	nuclear factor Y, subunit B5 (NF-YB5); FUNCTIONS IN: sequence-specific DNA binding transcription factor activity; INVOLVED IN: regulation of transcription, DNA-dependent; LOCATED IN: nucleus, intracellular; EXPRESSED IN: sepal, male gametophyte, root, carpel; EXPRESSED DURING: 4 anthesis; CONTAINS InterPro DOMAIN/s: Transcription factor, CBFA/NFYB, DNA topoisomerase (InterPro:IPR003957), Transcri…	114.435	91.1547	106.788	64.8229	60.6068	60.3104	104.126	11.8661	61.9134	2.5241	0.00381975	1.83119e-184	0.594601	0	2
257540_at	At3g21520	DUF679 domain membrane protein 1 (DMP1); CONTAINS InterPro DOMAIN/s: Protein of unknown function DUF679 (InterPro:IPR007770); BEST Arabidopsis thaliana protein match is: DUF679 domain membrane protein 2 (TAIR:AT3G21550.1); Has 263 Blast hits to 255 proteins in 17 species: Archae - 0; Bacteria - 0; Metazoa - 0; Fungi - 0; Plants - 263; Viruses - 0; Other Eukaryotes - 0 (source: NCBI BLink).	75.7149	74.6198	70.5299	37.8336	32.8133	40.2012	73.6215	2.73283	36.9494	3.7725	0.000167523	0	0.501883	0	2
257621_at	At3g20410	calmodulin-domain protein kinase CDPK isoform 9 (CPK9)	884.413	758.409	894.403	472.458	388.456	459.334	845.742	75.7973	440.083	45.1889	0.00134801	0	0.520352	0	2
257668_at	At3g20460	Major facilitator superfamily protein; FUNCTIONS IN: carbohydrate transmembrane transporter activity, sugar:hydrogen symporter activity; INVOLVED IN: transport, transmembrane transport; LOCATED IN: integral to membrane, membrane; EXPRESSED IN: 16 plant structures; EXPRESSED DURING: 10 growth stages; CONTAINS InterPro DOMAIN/s: Sugar transporter, conserved site (InterPro:IPR005829), Major facilita…	71.2186	52.4061	49.998	35.3238	35.2158	33.6726	57.8743	11.6191	34.7374	0.923736	0.0263386	0	0.600222	0	2
257700_at	At3g12740	Physically interacts with ALA3, and is required for the phospholipid translocase activity of ALA3.	4482.24	4511.48	5270.15	3160.83	3167.22	3133.71	4754.62	446.698	3153.92	17.7922	0.00343824	0	0.663338	0	2
257716_at	At3g18300	unknown protein; BEST Arabidopsis thaliana protein match is: unknown protein (TAIR:AT1G48780.1); Has 69 Blast hits to 69 proteins in 7 species: Archae - 0; Bacteria - 0; Metazoa - 0; Fungi - 0; Plants - 69; Viruses - 0; Other Eukaryotes - 0 (source: NCBI BLink).	63.4315	64.3333	54.8328	47.6902	39.0333	34.3578	60.8659	5.2442	40.3604	6.76457	0.0142663	1.26639e-11	0.663104	0	2
257829_at	At3g26680	involved in a SNM-dependent recombinational repair process of oxidatively induced DNA damage.	212.406	244.469	292.65	126.444	154.999	148.08	249.842	40.3911	143.174	14.896	0.0127304	2.52051e-35	0.57306	0	2
258101_at	At3g23590	REF4-related 1 (RFR1); BEST Arabidopsis thaliana protein match is: reduced epidermal fluorescence 4 (TAIR:AT2G48110.1); Has 143 Blast hits to 139 proteins in 18 species: Archae - 0; Bacteria - 0; Metazoa - 0; Fungi - 0; Plants - 143; Viruses - 0; Other Eukaryotes - 0 (source: NCBI BLink).	800.384	718.094	686.64	451.341	403.018	446.403	735.039	58.7351	433.587	26.5885	0.00126369	0	0.589883	0	2
258173_at	At3g21630	LysM receptor-like kinase. Essential in the perception and transduction of the chitin oligosaccharide elicitor. Involved in chitin-mediated plant innate immunity. Located in the plasma membrane.	1284.11	1237.44	1470.57	750.011	711.727	687.596	1330.71	123.353	716.445	31.4742	0.00112077	0	0.538394	0	2
258282_at	At3g26910	hydroxyproline-rich glycoprotein family protein; FUNCTIONS IN: molecular_function unknown; INVOLVED IN: biological_process unknown; LOCATED IN: cellular_component unknown; EXPRESSED IN: 19 plant structures; EXPRESSED DURING: 11 growth stages; BEST Arabidopsis thaliana protein match is: unknown protein (TAIR:AT5G41100.2); Has 35333 Blast hits to 34131 proteins in 2444 species: Archae - 798; Bacter…	175.405	160.024	187.788	122.202	116.077	106.83	174.406	13.9092	115.036	7.73853	0.00295612	2.71309e-40	0.659589	0	2
258289_at	At3g23450	unknown protein; FUNCTIONS IN: molecular_function unknown; INVOLVED IN: biological_process unknown; LOCATED IN: endomembrane system; EXPRESSED IN: 14 plant structures; EXPRESSED DURING: 8 growth stages; Has 694543 Blast hits to 47111 proteins in 2535 species: Archae - 1794; Bacteria - 163056; Metazoa - 258989; Fungi - 49151; Plants - 70496; Viruses - 8919; Other Eukaryotes - 142138 (source: NCBI …	365.475	427.784	381.876	218	266.339	280.179	391.712	32.2977	254.839	32.6457	0.00668699	2.13385e-13	0.650578	0	2
258436_at	At3g16720	RING-H2 protein induced after exposure to chitin or inactivated crude cellulase preparations.	429.519	579.488	570.17	302.114	355.857	342.683	526.392	84.0238	333.551	28.0112	0.0195849	8.8543e-33	0.633655	0	2
258571_at	At3g04420	NAC domain containing protein 48 (NAC048); FUNCTIONS IN: sequence-specific DNA binding transcription factor activity; INVOLVED IN: multicellular organismal development, regulation of transcription; LOCATED IN: cellular_component unknown; EXPRESSED IN: stem; CONTAINS InterPro DOMAIN/s: No apical meristem (NAM) protein (InterPro:IPR003441); BEST Arabidopsis thaliana protein match is: NAC domain con…	86.4551	112.876	141.588	65.7175	45.1179	66.7001	113.639	27.5743	59.1785	12.1867	0.0352208	9.91625e-15	0.520756	0	2
258617_at	At3g03000	Calmodulin like protein localized in the plant vacuolar compartment with a function of binding and modifying the activity of a tonoplast transporter (AtNHX1) from within the vacuole in a Ca+2- and pH-dependent manner	250.077	265.558	252.246	150.046	133.677	152.11	255.96	8.38197	145.277	10.0993	0.000127783	0	0.567578	0	2
258651_at	At3g09920	phosphatidyl inositol monophosphate 5 kinase (PIP5K9); FUNCTIONS IN: 1-phosphatidylinositol-4-phosphate 5-kinase activity, phosphatidylinositol phosphate kinase activity, ATP binding; INVOLVED IN: carbohydrate metabolic process, cellular amino acid metabolic process; LOCATED IN: cytosol, nucleus, membrane; EXPRESSED IN: 22 plant structures; EXPRESSED DURING: 13 growth stages; CONTAINS InterPro DO…	748.701	667.111	670.044	437.014	354.812	395.042	695.285	46.2826	395.623	41.1042	0.00110675	0	0.569008	0	2
258682_at	At3g08720	Encodes a ribosomal-protein S6 kinase. Gene expression is induced by cold and salt (NaCl). Activation of AtS6k is regulated by 1-naphthylacetic acid and kinetin, at least in part, via a lipid kinase-dependent pathway. Phosphorylates specifically mammalian and plant S6 at 25 degrees C but not at 37 degrees C. Involved in translational up-regulation of ribosomal proteins.	1038.18	878.258	1167.67	783.944	638.779	586.861	1028.03	144.971	669.861	102.152	0.0249392	1.25517e-09	0.651595	0	2
258707_at	At3g09480	Histone superfamily protein; FUNCTIONS IN: DNA binding; INVOLVED IN: nucleosome assembly; LOCATED IN: nucleus, nucleosome; EXPRESSED IN: 18 plant structures; EXPRESSED DURING: 8 growth stages; CONTAINS InterPro DOMAIN/s: Histone H2B (InterPro:IPR000558), Histone-fold (InterPro:IPR009072), Histone core (InterPro:IPR007125); BEST Arabidopsis thaliana protein match is: Histone superfamily protein (T…	133.911	132.325	138.163	77.3711	84.226	74.8177	134.8	3.01837	78.8049	4.86526	7.12105e-05	0	0.584607	0	2
258787_at	At3g11840	Encodes a U-box-domain-containing E3 ubiquitin ligase that acts as a negative regulator of PAMP-triggered immunity.	506.628	489.861	578.877	281.387	289.352	340.944	525.122	47.302	303.894	32.3324	0.00259982	2.12166e-32	0.578712	0	2
258879_at	At3g03270	Adenine nucleotide alpha hydrolases-like superfamily protein; INVOLVED IN: response to stress; LOCATED IN: plasma membrane, membrane; EXPRESSED IN: 23 plant structures; EXPRESSED DURING: 13 growth stages; CONTAINS InterPro DOMAIN/s: UspA (InterPro:IPR006016), Rossmann-like alpha/beta/alpha sandwich fold (InterPro:IPR014729); BEST Arabidopsis thaliana protein match is: Adenine nucleotide alpha hyd…	1371.44	1385.15	1615.91	676.783	882.612	710.679	1457.5	137.359	756.691	110.36	0.00232742	0	0.519171	0	2
258890_at	At3g05690	Encodes a subunit of CCAAT-binding complex, binds to CCAAT box motif present in some plant promoter sequences. One of three members of this class (HAP2A, HAP2B, HAP2C), it is expressed in vegetative and reproductive tissues.	1709.05	2079.14	1912.67	965.326	1371.22	1150.7	1900.29	185.356	1162.42	203.2	0.0096854	5.38791e-12	0.611706	0	2
258930_at	At3g10040	sequence-specific DNA binding transcription factors; BEST Arabidopsis thaliana protein match is: unknown protein (TAIR:AT1G76870.1); Has 3136 Blast hits to 1955 proteins in 249 species: Archae - 4; Bacteria - 147; Metazoa - 846; Fungi - 267; Plants - 330; Viruses - 57; Other Eukaryotes - 1485 (source: NCBI BLink).	74.2051	79.363	104.212	40.9326	46.0932	58.6892	85.9266	16.044	48.5717	9.13404	0.0247938	1.40634e-12	0.56527	0	2
259143_at	At3g10190	Calcium-binding EF-hand family protein; FUNCTIONS IN: calcium ion binding; INVOLVED IN: biological_process unknown; LOCATED IN: plasma membrane; EXPRESSED IN: 18 plant structures; EXPRESSED DURING: 8 growth stages; CONTAINS InterPro DOMAIN/s: EF-Hand 1, calcium-binding site (InterPro:IPR018247), EF-HAND 2 (InterPro:IPR018249), EF-hand-like domain (InterPro:IPR011992), Calcium-binding EF-hand (Int…	357.345	330.854	347.032	189.971	182.954	211.826	345.077	13.3535	194.917	15.0577	0.000206808	0	0.564851	0	2
259211_at	At3g09020	alpha 1,4-glycosyltransferase family protein; FUNCTIONS IN: transferase activity, transferring glycosyl groups, transferase activity; INVOLVED IN: biological_process unknown; LOCATED IN: Golgi stack; EXPRESSED IN: 10 plant structures; EXPRESSED DURING: 6 growth stages; CONTAINS InterPro DOMAIN/s: Alpha 1,4-glycosyltransferase conserved region (InterPro:IPR007652), Glycosyltransferase, DXD sugar-b…	557.457	630.071	668.961	282.694	325.159	364.09	618.83	56.5956	323.981	40.7107	0.00184816	0	0.523538	0	2
259213_at	At3g09010	Protein kinase superfamily protein; FUNCTIONS IN: protein serine/threonine kinase activity, protein kinase activity, kinase activity, ATP binding; INVOLVED IN: protein amino acid phosphorylation; LOCATED IN: cellular_component unknown; EXPRESSED IN: 20 plant structures; EXPRESSED DURING: 12 growth stages; CONTAINS InterPro DOMAIN/s: Protein kinase, ATP binding site (InterPro:IPR017441), Protein k…	413.27	412.005	527.74	216.555	233.737	261.517	451.005	66.4573	237.27	22.6882	0.00620474	7.4876e-60	0.526091	0	2
259252_at	At3g07610	IBM1 likely encodes a protein with histone H3mK9 demethylation activity. It may preferentially demethylate H3mK9 at low-copy loci to protect them from silencing by nearby heterochromatin by preventing the spread of cytosine methylation. BONSAI (At1g73177) is hypermethylated in ibm1 mutants. ibm1 mutants have morphological defects that become apparent at the F3 generation, including small narrow l…	108.037	129.291	112.271	55.4396	72.1047	62.0775	116.533	11.2494	63.2072	8.38976	0.00275911	3.4596e-28	0.542397	0	2
259297_at	At3g05360	receptor like protein 30 (RLP30); FUNCTIONS IN: kinase activity; INVOLVED IN: defense response signaling pathway, resistance gene-independent, signal transduction, response to cyclopentenone, defense response; LOCATED IN: endomembrane system; EXPRESSED IN: 9 plant structures; EXPRESSED DURING: 4 anthesis, petal differentiation and expansion stage, E expanded cotyledon stage; CONTAINS InterPro DOM…	45.061	42.1981	47.4185	26.0996	25.9771	26.6721	44.8925	2.61427	26.2496	0.370998	0.000256718	0	0.584721	0	2
259370_at	At1g69050	unknown protein; Has 9 Blast hits to 9 proteins in 4 species: Archae - 0; Bacteria - 0; Metazoa - 0; Fungi - 0; Plants - 9; Viruses - 0; Other Eukaryotes - 0 (source: NCBI BLink).	316.498	233.611	261.353	143.914	129.291	151.957	270.487	42.1916	141.721	11.4911	0.00698095	6.49932e-84	0.523946	0	2
259405_at	At1g17740	Expressed protein ; supported by cDNA: gi_15028272_gb_AY046051.1_	36.4184	40.291	45.7384	28.1921	25.4217	23.6268	40.8159	4.68209	25.7469	2.29995	0.00747219	7.63834e-30	0.630804	0	2
259472_at	At1g18910	zinc ion binding;zinc ion binding; FUNCTIONS IN: zinc ion binding; EXPRESSED IN: 15 plant structures; EXPRESSED DURING: 7 growth stages; CONTAINS InterPro DOMAIN/s: Zinc finger, CTCHY-type (InterPro:IPR017921), Zinc finger, CHY-type (InterPro:IPR008913), Zinc finger, RING-type (InterPro:IPR001841), Haemerythrin/HHE cation-binding motif (InterPro:IPR012312); BEST Arabidopsis thaliana protein match…	50.1755	37.6939	33.2248	22.72	23.0163	21.4364	40.3647	8.78531	22.3909	0.83978	0.0242849	1.72141e-300	0.554715	0	2
259502_at	At1g15670	Galactose oxidase/kelch repeat superfamily protein; CONTAINS InterPro DOMAIN/s: Galactose oxidase/kelch, beta-propeller (InterPro:IPR011043), Kelch repeat type 1 (InterPro:IPR006652), Kelch related (InterPro:IPR013089), Kelch-type beta propeller (InterPro:IPR015915); BEST Arabidopsis thaliana protein match is: Galactose oxidase/kelch repeat superfamily protein (TAIR:AT1G80440.1); Has 1241 Blast h…	3357.96	4127.34	4743.49	2749.21	2296.85	2694.2	4076.26	694.175	2580.09	246.83	0.0245075	8.736e-26	0.632954	0	2
259661_at	At1g55265	Protein of unknown function, DUF538; INVOLVED IN: biological_process unknown; LOCATED IN: vacuole; EXPRESSED IN: 23 plant structures; EXPRESSED DURING: 13 growth stages; CONTAINS InterPro DOMAIN/s: Protein of unknown function DUF538 (InterPro:IPR007493); BEST Arabidopsis thaliana protein match is: Protein of unknown function, DUF538 (TAIR:AT5G19860.1); Has 529 Blast hits to 529 proteins in 37 spe…	655.698	629.685	777.578	490.556	423.776	389.48	687.654	78.9555	434.604	51.4005	0.00964552	1.501e-17	0.632009	0	2
259730_at	At1g77660	Histone H3 K4-specific methyltransferase SET7/9 family protein; CONTAINS InterPro DOMAIN/s: MORN motif (InterPro:IPR003409); BEST Arabidopsis thaliana protein match is: Histone H3 K4-specific methyltransferase SET7/9 family protein (TAIR:AT1G21920.1); Has 25589 Blast hits to 6526 proteins in 562 species: Archae - 0; Bacteria - 3550; Metazoa - 4135; Fungi - 204; Plants - 2355; Viruses - 0; Other E…	517.445	588.426	516.486	282.111	273.644	310.261	540.786	41.2603	288.672	19.1701	0.000658612	0	0.533801	0	2
259731_at	At1g77460	Armadillo/beta-catenin-like repeat ; C2 calcium/lipid-binding domain (CaLB) protein; FUNCTIONS IN: binding; INVOLVED IN: biological_process unknown; LOCATED IN: cellular_component unknown; EXPRESSED IN: 21 plant structures; EXPRESSED DURING: 13 growth stages; CONTAINS InterPro DOMAIN/s: Armadillo-like helical (InterPro:IPR011989), C2 membrane targeting protein (InterPro:IPR018029), Armadillo (Int…	221.744	221.5	209.831	136.853	155.464	143.046	217.692	6.80851	145.121	9.47755	0.00042124	0	0.666634	0	2
259841_at	At1g52200	PLAC8 family protein; FUNCTIONS IN: molecular_function unknown; INVOLVED IN: response to oxidative stress; LOCATED IN: plasma membrane; EXPRESSED IN: 10 plant structures; EXPRESSED DURING: 6 growth stages; CONTAINS InterPro DOMAIN/s: Protein of unknown function Cys-rich (InterPro:IPR006461); BEST Arabidopsis thaliana protein match is: PLAC8 family protein (TAIR:AT3G18450.1); Has 632 Blast hits to…	1225.59	1685.59	1739.25	818.762	710.161	968.69	1550.14	282.352	832.538	129.814	0.0161356	1.02145e-21	0.537071	0	2
259852_at	At1g72280	endoplasmic reticulum oxidoreductin	170.112	141.741	164.547	87.9634	81.76	92.4755	158.8	15.0332	87.3996	5.37993	0.00149693	6.31807e-117	0.550376	0	2
259979_at	At1g76600	unknown protein; FUNCTIONS IN: molecular_function unknown; INVOLVED IN: N-terminal protein myristoylation; LOCATED IN: nucleolus, nucleus; EXPRESSED IN: 24 plant structures; EXPRESSED DURING: 15 growth stages; BEST Arabidopsis thaliana protein match is: unknown protein (TAIR:AT1G21010.1); Has 220 Blast hits to 220 proteins in 14 species: Archae - 0; Bacteria - 0; Metazoa - 0; Fungi - 0; Plants - …	923.991	978.867	1019.44	476.621	538.103	608.411	974.099	47.902	541.045	65.9445	0.000774586	0	0.555431	0	2
259992_at	At1g67970	member of Heat Stress Transcription Factor (Hsf) family	380.238	355.048	346.651	243.119	234.856	215.205	360.646	17.479	231.06	14.339	0.00057798	0	0.640684	0	2
260005_at	At1g67920	unknown protein; BEST Arabidopsis thaliana protein match is: unknown protein (TAIR:AT1G24600.1); Has 22 Blast hits to 22 proteins in 5 species: Archae - 0; Bacteria - 0; Metazoa - 0; Fungi - 0; Plants - 22; Viruses - 0; Other Eukaryotes - 0 (source: NCBI BLink).	194.432	129.114	181.651	105.792	74.8746	78.2896	168.399	34.6168	86.3188	16.9506	0.0210478	4.98185e-17	0.512585	0	2
260039_at	At1g68795	Member of a large family of putative ligands homologous to the Clavata3 gene. Consists of a single exon.	299.262	269.852	271.976	211.827	152.651	157.36	280.363	16.401	173.946	32.8905	0.00741084	0	0.620431	0	2
260046_at	At1g73800	Expressed protein ; supported by cDNA: gi_16648699_gb_AY058126.1_	216.635	205.861	241.062	127.497	160.541	128.261	221.186	18.0364	138.767	18.8614	0.00543396	2.44249e-15	0.627376	0	2
260239_at	At1g74360	Leucine-rich repeat protein kinase family protein; FUNCTIONS IN: protein serine/threonine kinase activity, protein kinase activity, ATP binding; INVOLVED IN: transmembrane receptor protein tyrosine kinase signaling pathway, protein amino acid phosphorylation; LOCATED IN: mitochondrion; EXPRESSED IN: 15 plant structures; EXPRESSED DURING: 9 growth stages; CONTAINS InterPro DOMAIN/s: Protein kinase…	207.505	224.601	234.384	139.04	125.469	147.238	222.163	13.6046	137.249	10.9943	0.00109505	0	0.617784	0	2
260411_at	At1g69890	CONTAINS InterPro DOMAIN/s: Protein of unknown function DUF569 (InterPro:IPR007679), Actin cross-linking (InterPro:IPR008999); BEST Arabidopsis thaliana protein match is: Actin cross-linking protein (TAIR:AT1G27100.1); Has 237 Blast hits to 216 proteins in 14 species: Archae - 0; Bacteria - 0; Metazoa - 0; Fungi - 0; Plants - 237; Viruses - 0; Other Eukaryotes - 0 (source: NCBI BLink).	658.849	906.671	836.55	413.005	336.806	496.688	800.69	127.743	415.5	79.9699	0.01145	7.25802e-17	0.518927	0	2
260472_at	At1g10990	unknown protein; Has 6 Blast hits to 6 proteins in 2 species: Archae - 0; Bacteria - 0; Metazoa - 0; Fungi - 0; Plants - 6; Viruses - 0; Other Eukaryotes - 0 (source: NCBI BLink).	609.242	785.298	843.215	318.874	427.408	525.851	745.918	121.856	424.044	103.529	0.0252	7.24598e-08	0.568486	0	2
260477_at	At1g11050	Protein kinase superfamily protein; FUNCTIONS IN: kinase activity; INVOLVED IN: protein amino acid phosphorylation; LOCATED IN: endomembrane system; EXPRESSED IN: 18 plant structures; EXPRESSED DURING: 10 growth stages; CONTAINS InterPro DOMAIN/s: Protein kinase, ATP binding site (InterPro:IPR017441), Protein kinase, catalytic domain (InterPro:IPR000719), Serine/threonine-protein kinase-like doma…	1397.5	1582.83	1805.9	820.164	915.122	849.348	1595.41	204.49	861.545	48.6396	0.00377251	1.54282e-150	0.540014	0	2
260531_at	At2g47240	Encodes an acyl-CoA synthetase that acts on long-chain and very-long-chain fatty acids, involved in cuticular wax and cutin biosynthesis	475.094	473.888	503.327	244.172	357.255	290.945	484.103	16.6595	297.457	56.8217	0.00547182	0	0.61445	0	2
260648_at	At1g08050	Zinc finger (C3HC4-type RING finger) family protein; FUNCTIONS IN: ubiquitin-protein ligase activity, zinc ion binding; LOCATED IN: plasma membrane; EXPRESSED IN: 12 plant structures; EXPRESSED DURING: 4 anthesis, LP.10 ten leaves visible, petal differentiation and expansion stage, LP.08 eight leaves visible; CONTAINS InterPro DOMAIN/s: Zinc finger, RING-type (InterPro:IPR001841), Zinc finger, C3…	129.625	105.047	146.869	92.2549	73.2807	70.5188	127.18	21.0176	78.6848	11.8329	0.0252944	1.26098e-12	0.618687	0	2
260656_at	At1g19380	Protein of unknown function (DUF1195); CONTAINS InterPro DOMAIN/s: Protein of unknown function DUF1195 (InterPro:IPR010608); BEST Arabidopsis thaliana protein match is: Protein of unknown function (DUF1195) (TAIR:AT4G36660.1); Has 67 Blast hits to 67 proteins in 15 species: Archae - 0; Bacteria - 0; Metazoa - 0; Fungi - 0; Plants - 67; Viruses - 0; Other Eukaryotes - 0 (source: NCBI BLink).	850.077	758.483	939.886	697.679	497.264	471.559	849.482	90.7032	555.5	123.799	0.0294379	1.97916e-08	0.653928	0	2
260812_at	At1g43650	nodulin MtN21 /EamA-like transporter family protein; LOCATED IN: endomembrane system, membrane; EXPRESSED IN: 10 plant structures; EXPRESSED DURING: 7 growth stages; CONTAINS InterPro DOMAIN/s: Protein of unknown function DUF6, transmembrane (InterPro:IPR000620); BEST Arabidopsis thaliana protein match is: nodulin MtN21 /EamA-like transporter family protein (TAIR:AT5G64700.1); Has 3287 Blast hits…	625.784	639.687	749.357	291.74	349.432	379.148	671.609	67.6896	340.106	44.4437	0.00208876	0	0.506405	0	2
260974_at	At1g53440	Leucine-rich repeat transmembrane protein kinase; FUNCTIONS IN: kinase activity; INVOLVED IN: protein amino acid phosphorylation; LOCATED IN: plasma membrane; EXPRESSED IN: 22 plant structures; EXPRESSED DURING: 13 growth stages; CONTAINS InterPro DOMAIN/s: Serine/threonine-protein kinase domain (InterPro:IPR002290), Leucine-rich repeat (InterPro:IPR001611), Serine-threonine/tyrosine-protein kina…	526.151	551.862	645.928	333.437	324.318	265.353	574.647	63.0559	307.703	36.9583	0.00319547	6.55447e-36	0.535464	0	2
260983_at	At1g53560	Ribosomal protein L18ae family; BEST Arabidopsis thaliana protein match is: Ribosomal protein L18ae family (TAIR:AT1G17080.1); Has 133 Blast hits to 133 proteins in 16 species: Archae - 0; Bacteria - 2; Metazoa - 0; Fungi - 4; Plants - 127; Viruses - 0; Other Eukaryotes - 0 (source: NCBI BLink).	1001.68	793.562	841.819	689.984	484.573	582.323	879.021	108.932	585.627	102.745	0.0274377	7.57773e-07	0.666226	0	2
261005_at	At1g26420	FAD-binding Berberine family protein; FUNCTIONS IN: electron carrier activity, oxidoreductase activity, FAD binding, catalytic activity; LOCATED IN: endomembrane system; EXPRESSED IN: stem, stamen; EXPRESSED DURING: 4 anthesis; CONTAINS InterPro DOMAIN/s: FAD-binding, type 2 (InterPro:IPR016166), Berberine/berberine-like (InterPro:IPR012951), FAD linked oxidase, N-terminal (InterPro:IPR006094); B…	28.5016	23.3249	26.3982	15.0622	13.7612	13.8499	26.0749	2.60347	14.2245	0.726904	0.00161347	3.63891e-175	0.545522	0	2
261063_at	At1g07520	GRAS family transcription factor; CONTAINS InterPro DOMAIN/s: Transcription factor GRAS (InterPro:IPR005202); BEST Arabidopsis thaliana protein match is: GRAS family transcription factor (TAIR:AT2G29065.1); Has 2426 Blast hits to 2385 proteins in 289 species: Archae - 0; Bacteria - 8; Metazoa - 3; Fungi - 0; Plants - 2411; Viruses - 0; Other Eukaryotes - 4 (source: NCBI BLink).	179.653	186.974	166.744	119.122	105.28	99.4927	177.791	10.2427	107.965	10.0863	0.00109263	0	0.60726	0	2
261700_at	At1g32690	unknown protein; FUNCTIONS IN: molecular_function unknown; INVOLVED IN: biological_process unknown; LOCATED IN: plasma membrane; EXPRESSED IN: 21 plant structures; EXPRESSED DURING: 11 growth stages; BEST Arabidopsis thaliana protein match is: unknown protein (TAIR:AT2G35200.1); Has 45 Blast hits to 45 proteins in 8 species: Archae - 0; Bacteria - 0; Metazoa - 0; Fungi - 0; Plants - 45; Viruses -…	113.649	113.867	104.185	58.8379	73.3842	70.8305	110.567	5.52809	67.6842	7.76678	0.00146384	0	0.612157	0	2
261718_at	At1g18390	Protein kinase superfamily protein; FUNCTIONS IN: protein serine/threonine kinase activity, protein kinase activity, kinase activity, ATP binding; INVOLVED IN: protein amino acid phosphorylation; EXPRESSED IN: 22 plant structures; EXPRESSED DURING: 13 growth stages; CONTAINS InterPro DOMAIN/s: Protein kinase, ATP binding site (InterPro:IPR017441), Protein kinase, catalytic domain (InterPro:IPR000…	405.575	386.95	410.51	263.96	249.083	234.557	401.012	12.4251	249.2	14.7014	0.000166316	0	0.621428	0	2
261785_at	At1g08230	Transmembrane amino acid transporter family protein; EXPRESSED IN: 22 plant structures; EXPRESSED DURING: 10 growth stages; CONTAINS InterPro DOMAIN/s: Amino acid transporter, transmembrane (InterPro:IPR013057); BEST Arabidopsis thaliana protein match is: Transmembrane amino acid transporter family protein (TAIR:AT5G41800.1); Has 2686 Blast hits to 2681 proteins in 218 species: Archae - 0; Bacter…	111.881	86.3042	102.084	48.361	64.1668	60.5617	100.09	12.9046	57.6965	8.28331	0.00872151	7.68847e-19	0.576447	0	2
261876_at	At1g50590	RmlC-like cupins superfamily protein; CONTAINS InterPro DOMAIN/s: Pirin, C-terminal (InterPro:IPR008778), Pirin (InterPro:IPR012093), Cupin, RmlC-type (InterPro:IPR011051), Pirin, N-terminal (InterPro:IPR003829); BEST Arabidopsis thaliana protein match is: RmlC-like cupins superfamily protein (TAIR:AT2G43120.1); Has 7420 Blast hits to 7420 proteins in 1472 species: Archae - 66; Bacteria - 4684; M…	251.611	305.812	341.807	206.75	168.712	178.78	299.743	45.4032	184.747	19.7087	0.0158104	5.1885e-24	0.616352	0	2
261920_at	At1g65930	Encodes a NADP+-isocitrate dehydrogenase that is believed to function in the cytosol. It appears to contribute to NADPH production under oxidative stress, and thereby to participate in redox signalling linked to defense responses.	7393.44	7521.63	7434.11	4914.04	4333.94	4726.22	7449.73	65.5081	4658.06	295.993	9.03273e-05	0	0.625266	0	2
261973_at	At1g64610	Transducin/WD40 repeat-like superfamily protein; CONTAINS InterPro DOMAIN/s: WD40 repeat 2 (InterPro:IPR019782), WD40 repeat-like-containing domain (InterPro:IPR011046), WD40-repeat-containing domain (InterPro:IPR017986), WD40/YVTN repeat-like-containing domain (InterPro:IPR015943), WD40 repeat (InterPro:IPR001680), WD40 repeat, subgroup (InterPro:IPR019781), G-protein beta WD-40 repeat, region (…	481.066	466.421	418.977	308.936	284.813	276.979	455.488	32.4558	290.243	16.6563	0.00142559	0	0.637213	0	2
261991_at	At1g33700	Beta-glucosidase, GBA2 type family protein; FUNCTIONS IN: catalytic activity, glucosylceramidase activity; INVOLVED IN: glucosylceramide catabolic process, sphingolipid metabolic process; LOCATED IN: vacuole; EXPRESSED IN: 8 plant structures; EXPRESSED DURING: 4 anthesis, petal differentiation and expansion stage; CONTAINS InterPro DOMAIN/s: Glucosylceramidase (InterPro:IPR006775), Six-hairpin gl…	1162.88	1056.69	1084.85	736.084	689.971	765.323	1101.48	55.0128	730.459	37.9895	0.000654894	0	0.663164	0	2
262082_s_at	At1g56120	Leucine-rich repeat transmembrane protein kinase; FUNCTIONS IN: kinase activity; INVOLVED IN: protein amino acid phosphorylation; CONTAINS InterPro DOMAIN/s: Protein kinase, ATP binding site (InterPro:IPR017441), Serine/threonine-protein kinase domain (InterPro:IPR002290), Leucine-rich repeat (InterPro:IPR001611), Serine-threonine/tyrosine-protein kinase (InterPro:IPR001245), Protein kinase-like …	572.026	610.394	779.154	378.12	335.854	388.652	653.858	110.192	367.542	27.9434	0.0120397	1.81502e-70	0.562113	0	2
262092_at	At1g56150	SAUR-like auxin-responsive protein family ; CONTAINS InterPro DOMAIN/s: Auxin responsive SAUR protein (InterPro:IPR003676); BEST Arabidopsis thaliana protein match is: SAUR-like auxin-responsive protein family (TAIR:AT3G12830.1); Has 1156 Blast hits to 1154 proteins in 26 species: Archae - 0; Bacteria - 0; Metazoa - 0; Fungi - 0; Plants - 1155; Viruses - 0; Other Eukaryotes - 1 (source: NCBI BLin…	88.2855	94.2341	75.3051	58.6031	56.0211	52.3349	85.9416	9.67973	55.653	3.15024	0.00672748	2.90451e-62	0.647568	0	2
262303_at	At1g70930	homeobox protein, putative similar to homeobox protein GI:992598 from [Lycopersicon esculentum]	320.608	304.374	334.044	163.075	225.465	204.232	319.675	14.8571	197.59	31.7205	0.00379624	0	0.618097	0	2
262383_at	At1g72940	Toll-Interleukin-Resistance (TIR) domain-containing protein; FUNCTIONS IN: transmembrane receptor activity, ATP binding; INVOLVED IN: signal transduction, defense response, apoptosis, innate immune response; LOCATED IN: intrinsic to membrane; EXPRESSED IN: 22 plant structures; EXPRESSED DURING: 13 growth stages; CONTAINS InterPro DOMAIN/s: NB-ARC (InterPro:IPR002182), Toll-Interleukin receptor (I…	509.927	581.992	474.629	250.681	324.647	371.744	522.183	54.7203	315.691	61.0264	0.01203	6.31701e-11	0.60456	0	2
262414_at	At1g49430	Encodes a long chain acyl-CoA synthetase that catalyzes the synthesis of omega-hydroxy fatty acyl-CoA intermediates in the pathway to cutin synthesis. Required for repression of lateral root formation.	193.253	182.208	167.137	109.066	141.711	107.83	180.866	13.1097	119.536	19.2141	0.0102851	4.44089e-16	0.660906	0	2
262529_at	At1g17250	receptor like protein 3 (RLP3); CONTAINS InterPro DOMAIN/s: Leucine-rich repeat-containing N-terminal domain, type 2 (InterPro:IPR013210), Leucine-rich repeat (InterPro:IPR001611); BEST Arabidopsis thaliana protein match is: receptor like protein 2 (TAIR:AT1G17240.1); Has 81484 Blast hits to 24794 proteins in 958 species: Archae - 37; Bacteria - 4331; Metazoa - 15807; Fungi - 760; Plants - 53957;…	110.387	120.454	130.015	56.7202	61.0957	63.9364	120.285	9.81508	60.5841	3.63519	0.000588992	0	0.50367	0	2
262567_at	At1g34300	lectin protein kinase family protein; FUNCTIONS IN: in 6 functions; INVOLVED IN: protein amino acid phosphorylation, recognition of pollen; LOCATED IN: plasma membrane; EXPRESSED IN: 23 plant structures; EXPRESSED DURING: 13 growth stages; CONTAINS InterPro DOMAIN/s: Curculin-like (mannose-binding) lectin (InterPro:IPR001480), Protein kinase, ATP binding site (InterPro:IPR017441), Protein kinase,…	1326.86	1220.92	1180.1	802.243	653.872	818.545	1242.62	75.7495	758.22	90.7347	0.00208034	0	0.610177	0	2
262605_at	At1g15170	MATE efflux family protein; FUNCTIONS IN: antiporter activity, drug transmembrane transporter activity, transporter activity; INVOLVED IN: drug transmembrane transport, transmembrane transport; LOCATED IN: chloroplast, membrane; EXPRESSED IN: 17 plant structures; EXPRESSED DURING: 9 growth stages; CONTAINS InterPro DOMAIN/s: MATE family transporter related protein (InterPro:IPR015521), Multi anti…	225.407	253.877	264.836	146.752	158.026	134.388	248.04	20.352	146.389	11.8233	0.00170772	0	0.590182	0	2
262649_at	At1g14040	EXS (ERD1/XPR1/SYG1) family protein; LOCATED IN: integral to membrane; EXPRESSED IN: 21 plant structures; EXPRESSED DURING: 12 growth stages; CONTAINS InterPro DOMAIN/s: SPX, N-terminal (InterPro:IPR004331), EXS, C-terminal (InterPro:IPR004342); BEST Arabidopsis thaliana protein match is: EXS (ERD1/XPR1/SYG1) family protein (TAIR:AT2G03240.1); Has 1168 Blast hits to 1094 proteins in 207 species: …	369.193	345.673	372.764	162.63	217.201	193.283	362.543	14.7186	191.038	27.3547	0.000667975	0	0.526938	0	2
262832_s_at	At1g14870	PCR2 encodes a membrane protein involved in zinc transport and detoxification.	713.554	988.459	952.077	603.239	452.557	329.277	884.697	149.326	461.691	137.209	0.0224984	9.30521e-08	0.521864	0	2
262844_at	At1g14890	Plant invertase/pectin methylesterase inhibitor superfamily protein; FUNCTIONS IN: enzyme inhibitor activity, pectinesterase inhibitor activity, pectinesterase activity; INVOLVED IN: biological_process unknown; EXPRESSED IN: 22 plant structures; EXPRESSED DURING: 13 growth stages; CONTAINS InterPro DOMAIN/s: Pectinesterase inhibitor (InterPro:IPR006501); BEST Arabidopsis thaliana protein match is…	572.313	432.735	439.491	319.764	230.843	311.729	481.513	78.7073	287.445	49.1831	0.0223229	8.23655e-12	0.596963	0	2
262899_at	At1g59870	ATP binding cassette transporter. Localized to the plasma membrane in uninfected cells. In infected leaves, the protein concentrated at infection sites. Contributes to nonhost resistance to inappropriate pathogens that enter by direct penetration in a salicylic acid–dependent manner. Required for mlo resistance. Has Cd transporter activity (Cd2+ extrusion pump) and contributes to heavy metal resi…	6131.57	6930.11	8217.77	4376.61	3613.93	4410.41	7093.15	1052.61	4133.65	450.409	0.0110141	5.21365e-30	0.582767	0	2
263034_at	At1g24020	MLP-like protein 423 (MLP423); INVOLVED IN: response to biotic stimulus, defense response; LOCATED IN: membrane; EXPRESSED IN: 23 plant structures; EXPRESSED DURING: 15 growth stages; CONTAINS InterPro DOMAIN/s: Bet v I allergen (InterPro:IPR000916); BEST Arabidopsis thaliana protein match is: MLP-like protein 28 (TAIR:AT1G70830.3); Has 1440 Blast hits to 1404 proteins in 125 species: Archae - 0;…	238.223	324.007	273.636	132.473	183.383	194.319	278.622	43.109	170.058	33.0062	0.0257392	1.21907e-08	0.610356	0	2
263081_at	At2g27220	BEL1-like homeodomain 5 (BLH5); FUNCTIONS IN: DNA binding, sequence-specific DNA binding transcription factor activity; INVOLVED IN: regulation of transcription, DNA-dependent, regulation of transcription; LOCATED IN: nucleus; EXPRESSED IN: embryo, leaf whorl, flower; EXPRESSED DURING: petal differentiation and expansion stage, D bilateral stage; CONTAINS InterPro DOMAIN/s: Homeobox (InterPro:IPR…	294.129	239.881	271.604	131.807	188.061	148.194	268.538	27.2536	156.021	28.9319	0.0080257	8.62643e-13	0.581001	0	2
263126_at	At1g78460	SOUL heme-binding family protein; FUNCTIONS IN: binding; INVOLVED IN: biological_process unknown; LOCATED IN: endomembrane system; EXPRESSED IN: 21 plant structures; EXPRESSED DURING: 13 growth stages; CONTAINS InterPro DOMAIN/s: SOUL haem-binding protein (InterPro:IPR006917); BEST Arabidopsis thaliana protein match is: SOUL heme-binding family protein (TAIR:AT1G17100.1); Has 1017 Blast hits to 9…	2268.78	2669.94	2798.3	1539.04	1074.67	1498.97	2579	276.224	1370.89	257.318	0.00518051	4.22225e-16	0.531559	0	2
263183_at	At1g05570	Encodes a callose synthase 1 catalytic subunit . Member of Glycosyltransferase Family- 48.	2614.29	2234.02	2443.1	1270.83	1436.83	1479.18	2430.47	190.451	1395.61	110.119	0.00123492	0	0.574216	0	2
263208_at	At1g10480	Encodes a zinc finger protein containing only a single zinc finger.	441.939	324.19	384.324	148.583	231.679	199.706	383.484	58.8794	193.323	41.9144	0.0103608	3.89882e-15	0.504121	0	2
263241_at	At2g16500	encodes a arginine decarboxylase (ADC), a rate-limiting enzyme that catalyzes the first step of polyamine (PA) biosynthesis via ADC pathway in Arabidopsis thaliana. Arabidopsis genome has two ADC paralogs, ADC1 and ADC2. Double mutant analysis showed that ADC genes are essential for the production of PA, and are required for normal seed development. Promoter region of ADC1 contains 742-bp AT-rich…	985.045	908.497	1145.9	621.602	608.008	491.26	1013.15	121.169	573.624	71.6518	0.00566202	2.28878e-26	0.566181	0	2
263379_at	At2g40140	CZF1; CONTAINS InterPro DOMAIN/s: Zinc finger, CCCH-type (InterPro:IPR000571), Ankyrin repeat-containing domain (InterPro:IPR020683), Ankyrin repeat (InterPro:IPR002110); BEST Arabidopsis thaliana protein match is: salt-inducible zinc finger 1 (TAIR:AT3G55980.1); Has 1196 Blast hits to 1143 proteins in 183 species: Archae - 4; Bacteria - 47; Metazoa - 401; Fungi - 61; Plants - 441; Viruses - 2; O…	1435.02	1359.68	1461.34	942.57	873.644	875.895	1418.68	52.7646	897.369	39.161	0.000162498	0	0.632539	0	2
263406_at	At2g04160	isolated from differential screening of a cDNA library from auxin-treated root culture. encodes a protein similar to subtilisin-like serine protease which is believed to be active outside the plant cell.	128.533	134.573	161.059	80.2737	105.393	81.4392	141.388	17.3008	89.0353	14.1781	0.0154263	1.59906e-10	0.629722	0	2
263475_at	At2g31945	unknown protein; FUNCTIONS IN: molecular_function unknown; INVOLVED IN: biological_process unknown; LOCATED IN: endomembrane system; EXPRESSED IN: 8 plant structures; EXPRESSED DURING: 4 anthesis, petal differentiation and expansion stage; BEST Arabidopsis thaliana protein match is: unknown protein (TAIR:AT1G05575.1); Has 61 Blast hits to 61 proteins in 10 species: Archae - 0; Bacteria - 0; Metaz…	369.693	357.92	442.723	256.732	176.359	221.363	390.112	45.9412	218.151	40.2828	0.00819211	1.4264e-13	0.559202	0	2
263478_at	At2g31880	Encodes a putative leucine rich repeat transmembrane protein that is expressed in response to Pseudomonas syringae. Expression of SRRLK may be required for silencing via lsiRNAs. Regulates cell death and innate immunity.	2604.56	3022.1	2841.6	2152.03	1565.6	1384.35	2822.76	209.406	1700.66	401.262	0.0127061	0	0.602482	0	2
263498_at	At2g42610	LIGHT SENSITIVE HYPOCOTYLS 10 (LSH10); CONTAINS InterPro DOMAIN/s: Protein of unknown function DUF640 (InterPro:IPR006936); BEST Arabidopsis thaliana protein match is: Protein of unknown function (DUF640) (TAIR:AT1G07090.1); Has 309 Blast hits to 309 proteins in 18 species: Archae - 0; Bacteria - 0; Metazoa - 12; Fungi - 0; Plants - 297; Viruses - 0; Other Eukaryotes - 0 (source: NCBI BLink).	1164.22	1445.86	1391.98	765.279	910.797	982.545	1334.02	149.5	886.207	110.701	0.0140359	2.44084e-12	0.664311	0	2
263515_at	At2g21640	Encodes a protein of unknown function that is a marker for oxidative stress response.	110.816	101.441	82.1032	69.7306	50.2782	67.8107	98.12	14.6416	62.6065	10.7197	0.0275365	9.57234e-09	0.63806	0	2
263653_at	At1g04310	encodes an ethylene receptor related to bacterial two-component histidine kinases.	104.002	99.4434	119.645	50.7199	72.1678	87.6808	107.697	10.5956	70.1895	18.5597	0.0384098	8.71978e-10	0.651733	0	2
263754_at	At2g21510	DNAJ heat shock N-terminal domain-containing protein; FUNCTIONS IN: unfolded protein binding, heat shock protein binding; INVOLVED IN: protein folding; LOCATED IN: cellular_component unknown; EXPRESSED IN: 8 plant structures; EXPRESSED DURING: 4 anthesis, petal differentiation and expansion stage; CONTAINS InterPro DOMAIN/s: Molecular chaperone, heat shock protein, Hsp40, DnaJ (InterPro:IPR015609…	83.1432	58.3507	63.6648	46.7583	30.9142	38.2723	68.3862	13.0532	38.6483	7.92878	0.0279773	8.23438e-11	0.565147	0	2
263919_at	At2g36470	Plant protein of unknown function (DUF868); CONTAINS InterPro DOMAIN/s: Protein of unknown function DUF868, plant (InterPro:IPR008586); BEST Arabidopsis thaliana protein match is: Plant protein of unknown function (DUF868) (TAIR:AT2G27770.1); Has 289 Blast hits to 289 proteins in 19 species: Archae - 0; Bacteria - 0; Metazoa - 1; Fungi - 2; Plants - 285; Viruses - 0; Other Eukaryotes - 1 (source:…	47.3842	59.8647	61.53	36.2424	31.825	37.6668	56.2596	7.73134	35.2447	3.04604	0.0118725	6.56321e-33	0.626466	0	2
264040_at	At2g03730	Member of a small family of ACT domain containing proteins. ACT domains are thought to be involved in amino acid binding.	1372.93	1221.87	1387.99	872.906	971.623	794.452	1327.6	91.8656	879.66	88.7781	0.00371401	0	0.662597	0	2
264184_at	At1g54790	GDSL-like Lipase/Acylhydrolase superfamily protein; FUNCTIONS IN: hydrolase activity, acting on ester bonds, carboxylesterase activity; INVOLVED IN: lipid metabolic process; LOCATED IN: endomembrane system; EXPRESSED IN: 16 plant structures; EXPRESSED DURING: 8 growth stages; CONTAINS InterPro DOMAIN/s: Lipase, GDSL (InterPro:IPR001087); BEST Arabidopsis thaliana protein match is: GDSL-like Lipas…	403.432	423.041	468.204	370.53	230.414	256.228	431.559	33.2157	285.724	74.5696	0.0364229	2.86438e-14	0.662073	0	2
264229_at	At1g67480	Galactose oxidase/kelch repeat superfamily protein; CONTAINS InterPro DOMAIN/s: F-box domain, cyclin-like (InterPro:IPR001810), Galactose oxidase/kelch, beta-propeller (InterPro:IPR011043), Kelch repeat type 1 (InterPro:IPR006652), Kelch related (InterPro:IPR013089), Kelch-type beta propeller (InterPro:IPR015915); BEST Arabidopsis thaliana protein match is: Galactose oxidase/kelch repeat superfam…	1549.93	1494.78	1497.88	1090.16	876.559	1012.28	1514.2	30.9856	992.999	108.097	0.00130646	0	0.655792	0	2
264238_at	At1g54740	Protein of unknown function (DUF3049); CONTAINS InterPro DOMAIN/s: Protein of unknown function DUF3049 (InterPro:IPR021410); BEST Arabidopsis thaliana protein match is: Protein of unknown function (DUF3049) (TAIR:AT5G22390.1); Has 534 Blast hits to 376 proteins in 66 species: Archae - 0; Bacteria - 26; Metazoa - 75; Fungi - 14; Plants - 157; Viruses - 0; Other Eukaryotes - 262 (source: NCBI BLink…	110.058	119.862	128.407	71.3923	50.9351	69.1592	119.443	9.18174	63.8289	11.222	0.00266495	0	0.53439	0	2
264279_s_at	At1g78820	D-mannose binding lectin protein with Apple-like carbohydrate-binding domain; FUNCTIONS IN: sugar binding; LOCATED IN: apoplast; CONTAINS InterPro DOMAIN/s: Curculin-like (mannose-binding) lectin (InterPro:IPR001480), PAN-2 domain (InterPro:IPR013227), Apple-like (InterPro:IPR003609); BEST Arabidopsis thaliana protein match is: Curculin-like (mannose-binding) lectin family protein (TAIR:AT1G78830…	3785.24	3631.84	4989.12	2554.97	1538.89	2212.19	4135.4	743.312	2102.02	516.925	0.0176911	9.54351e-12	0.508298	0	2
264289_at	At1g61890	MATE efflux family protein; FUNCTIONS IN: antiporter activity, drug transmembrane transporter activity, transporter activity; INVOLVED IN: response to karrikin; LOCATED IN: membrane; EXPRESSED IN: 22 plant structures; EXPRESSED DURING: 13 growth stages; CONTAINS InterPro DOMAIN/s: Multi antimicrobial extrusion protein MatE (InterPro:IPR002528); BEST Arabidopsis thaliana protein match is: MATE eff…	530.039	450.8	627.058	346.592	287.944	252.94	535.965	88.2784	295.825	47.3208	0.0142298	1.49979e-18	0.551948	0	2
264355_at	At1g03210	Phenazine biosynthesis PhzC/PhzF protein; FUNCTIONS IN: catalytic activity; INVOLVED IN: biosynthetic process; LOCATED IN: endomembrane system; EXPRESSED IN: 24 plant structures; EXPRESSED DURING: 15 growth stages; CONTAINS InterPro DOMAIN/s: Phenazine biosynthesis PhzC/PhzF protein (InterPro:IPR003719); BEST Arabidopsis thaliana protein match is: Phenazine biosynthesis PhzC/PhzF protein (TAIR:AT…	429.925	375.16	361.546	247.74	257.74	240.664	388.877	36.1945	248.715	8.57957	0.00284673	3.87923e-176	0.639572	0	2
264467_at	At1g10140	Uncharacterised conserved protein UCP031279; FUNCTIONS IN: molecular_function unknown; INVOLVED IN: biological_process unknown; LOCATED IN: plasma membrane; EXPRESSED IN: 23 plant structures; EXPRESSED DURING: 13 growth stages; CONTAINS InterPro DOMAIN/s: Uncharacterised conserved protein UCP031279 (InterPro:IPR016972); BEST Arabidopsis thaliana protein match is: Uncharacterised conserved protein…	793.777	780.488	823.645	527.527	327.687	498.488	799.303	22.1029	451.234	107.976	0.00543435	0	0.564534	0	2
264489_at	At1g27370	In conjunction with SPL11 and SPL2, SPL10 redundantly controls proper development of lateral organs in association with shoot maturation in the reproductive phase. SPL10 also controls lamina shape during vegetative development.	720.445	549.461	561.027	404.852	426.348	344.289	610.311	95.5538	391.83	42.5512	0.022401	5.9315e-19	0.642016	0	2
264504_at	At1g09430	Encodes subunit A of the heteromeric enzyme ATP citrate lyase (ACL). In animals, ACL is encoded by a single gene; ACL in Arabidopsis is composed of two polypeptides, ACLA (encoded by 3 genes) and ACLB (encoded by 2 genes). The holoenzyme has an A(4)B(4)stoichiometry. Expression of both ACLA and ACLB but not of either of the subunits alone results in ACL activity.	1244.22	1251.18	1205.75	886.534	769.417	801.791	1233.72	24.472	819.248	60.4786	0.000387712	0	0.664048	0	2
264506_at	At1g09560	germin-like protein (GLP5)	674.484	773.928	755.027	506.7	390.043	491.352	734.48	52.81	462.698	63.3878	0.0046649	0	0.629967	0	2
264663_at	At1g09970	RLK7 belongs to a leucine-rich repeat class of receptor-likekinase (LRR-RLKs). It is involved in the control of germination speed and the tolerance to oxidant stress.	2710.66	2997.06	3604.41	1848.8	1708.9	2175.77	3104.04	456.38	1911.15	239.6	0.0160177	6.50399e-18	0.615698	0	2
264696_at	At1g70230	Encodes a member of the TBL (TRICHOME BIREFRINGENCE-LIKE) gene family containing a plant-specific DUF231 (domain of unknown function) domain. TBL gene family has 46 members, two of which (TBR/AT5G06700 and TBL3/AT5G01360) have been shown to be involved in the synthesis and deposition of secondary wall cellulose, presumably by influencing the esterification state of pectic polymers. A nomenclature…	529.394	519.553	581.281	323.449	292.223	311.611	543.409	33.1651	309.094	15.7645	0.000381093	0	0.568805	0	2
264746_at	At1g62300	Encodes a transcription factor WRKY6. Regulates Phosphate1 (Pho1) expression in response to low phosphate (Pi) stress.	256.252	263.655	218.638	184.628	123.288	104.264	246.182	24.1389	137.394	41.9979	0.017693	5.9952e-15	0.558098	0	2
264756_at	At1g61370	S-locus lectin protein kinase family protein; FUNCTIONS IN: in 6 functions; INVOLVED IN: protein amino acid phosphorylation, recognition of pollen; LOCATED IN: endomembrane system; EXPRESSED IN: 13 plant structures; EXPRESSED DURING: 4 anthesis, F mature embryo stage, petal differentiation and expansion stage, E expanded cotyledon stage, D bilateral stage; CONTAINS InterPro DOMAIN/s: Curculin-lik…	129.834	111.545	131.463	73.2723	80.358	80.1918	124.281	11.0592	77.9407	4.04379	0.00242156	1.14476e-87	0.627134	0	2
264767_at	At1g61380	S-domain-1 29 (SD1-29); FUNCTIONS IN: carbohydrate binding, protein kinase activity, kinase activity; INVOLVED IN: protein amino acid autophosphorylation; LOCATED IN: endomembrane system; EXPRESSED IN: 23 plant structures; EXPRESSED DURING: 13 growth stages; CONTAINS InterPro DOMAIN/s: Curculin-like (mannose-binding) lectin (InterPro:IPR001480), PAN-2 domain (InterPro:IPR013227), Apple-like (Inte…	322.476	334.13	377.008	215.382	206.775	206.923	344.538	28.7175	209.694	4.92715	0.001314	0	0.608623	0	2
264800_at	At1g08800	Protein of unknown function, DUF593; INVOLVED IN: response to salt stress, N-terminal protein myristoylation; LOCATED IN: endomembrane system; EXPRESSED IN: 20 plant structures; EXPRESSED DURING: 12 growth stages; CONTAINS InterPro DOMAIN/s: Protein of unknown function DUF593 (InterPro:IPR007656); BEST Arabidopsis thaliana protein match is: Protein of unknown function, DUF593 (TAIR:AT2G30690.1); …	390.239	409.983	451.431	229.377	216.228	225.079	417.218	31.2311	223.561	6.70501	0.000465011	0	0.535839	0	2
264867_at	At1g24150	Encodes a group I formin. Localized to cell junctions. Polymerizes actin. Binds profilin.	96.3685	95.7393	126.691	63.8036	51.0587	46.618	106.266	17.691	53.8268	8.92091	0.0101508	2.4007e-24	0.506528	0	2
264901_at	At1g23090	Encodes AST91 mRNA for sulfate transporter.	2102.52	2357.74	2442.48	1328.83	1092.26	1409.19	2300.91	176.96	1276.76	164.757	0.00183736	0	0.554892	0	2
264902_at	At1g23060	BEST Arabidopsis thaliana protein match is: TPX2 (targeting protein for Xklp2) protein family (TAIR:AT1G70950.1); Has 449 Blast hits to 419 proteins in 98 species: Archae - 0; Bacteria - 40; Metazoa - 139; Fungi - 21; Plants - 158; Viruses - 3; Other Eukaryotes - 88 (source: NCBI BLink).	409.363	312.257	296.009	208.423	191.44	241.624	339.21	61.2954	213.829	25.5251	0.0307695	1.77091e-17	0.630375	0	2
264986_at	At1g27130	Encodes glutathione transferase belonging to the tau class of GSTs. Naming convention according to Wagner et al. (2002).	5087.34	5788.39	7048.97	3211.75	3388.82	3657.54	5974.9	994.024	3419.37	224.458	0.0122187	1.45155e-86	0.572289	0	2
265008_at	At1g61560	A member of a large family of seven-transmembrane domain proteins specific to plants, homologs of the barley mildew resistance locus o (MLO) protein. The Arabidopsis genome contains 15 genes encoding MLO proteins, with localization in plasma membrane. Phylogenetic analysis revealed four clades of closely-related AtMLO genes. ATMLO6 belongs to the clade IV, with AtMLO2, AtMLO3 and AtMLO12. The gen…	79.5412	67.6205	71.2907	41.6786	38.3414	38.0825	72.8175	6.10524	39.3675	2.00563	0.000838196	0	0.540633	0	2
265024_at	At1g24600	unknown protein; BEST Arabidopsis thaliana protein match is: unknown protein (TAIR:AT1G67920.1); Has 18 Blast hits to 18 proteins in 5 species: Archae - 0; Bacteria - 0; Metazoa - 0; Fungi - 0; Plants - 18; Viruses - 0; Other Eukaryotes - 0 (source: NCBI BLink).	535.457	423.703	490.137	325.482	239.098	252.684	483.099	56.2085	272.421	46.4511	0.00746772	3.97586e-15	0.563903	0	2
265042_at	At1g04040	HAD superfamily, subfamily IIIB acid phosphatase ; FUNCTIONS IN: acid phosphatase activity; INVOLVED IN: biological_process unknown; LOCATED IN: cell wall, plasma membrane, vacuole, plant-type cell wall; EXPRESSED IN: 19 plant structures; EXPRESSED DURING: 9 growth stages; CONTAINS InterPro DOMAIN/s: Acid phosphatase (Class B) (InterPro:IPR005519), Vegetative storage protein/acid phosphatase (Int…	928.584	1123.17	1010.19	473.244	544.644	762.096	1020.65	97.7135	593.328	150.454	0.0145455	3.59712e-14	0.581325	0	2
265118_at	At1g62660	Glycosyl hydrolases family 32 protein; FUNCTIONS IN: hydrolase activity, hydrolyzing O-glycosyl compounds; INVOLVED IN: sucrose catabolic process, using beta-fructofuranosidase, carbohydrate metabolic process; LOCATED IN: vacuole; EXPRESSED IN: 23 plant structures; EXPRESSED DURING: 12 growth stages; CONTAINS InterPro DOMAIN/s: Protein of unknown function DUF3357 (InterPro:IPR021792), Glycoside h…	133.908	96.5899	132.036	87.8299	67.0789	82.74	120.845	21.0261	79.2163	10.815	0.0380488	2.61275e-11	0.655522	0	2
265132_at	At1g23830	unknown protein; FUNCTIONS IN: molecular_function unknown; INVOLVED IN: biological_process unknown; LOCATED IN: endomembrane system; EXPRESSED IN: 12 plant structures; EXPRESSED DURING: 9 growth stages; BEST Arabidopsis thaliana protein match is: unknown protein (TAIR:AT1G23840.1); Has 57 Blast hits to 52 proteins in 7 species: Archae - 0; Bacteria - 0; Metazoa - 0; Fungi - 0; Plants - 57; Viruse…	350.988	342.369	299.985	182.067	177.261	215.633	331.114	27.3011	191.654	20.905	0.00216325	0	0.578815	0	2
265184_at	At1g23710	Protein of unknown function (DUF1645); CONTAINS InterPro DOMAIN/s: Protein of unknown function DUF1645 (InterPro:IPR012442); BEST Arabidopsis thaliana protein match is: Protein of unknown function (DUF1645) (TAIR:AT1G70420.1); Has 288 Blast hits to 282 proteins in 52 species: Archae - 0; Bacteria - 6; Metazoa - 16; Fungi - 11; Plants - 191; Viruses - 0; Other Eukaryotes - 64 (source: NCBI BLink).	376.028	327.503	433.427	266.977	241.807	227.15	378.986	53.0239	245.311	20.1435	0.0150747	1.41283e-30	0.647284	0	2
265277_at	At2g28410	unknown protein; Has 18 Blast hits to 18 proteins in 5 species: Archae - 0; Bacteria - 0; Metazoa - 0; Fungi - 0; Plants - 18; Viruses - 0; Other Eukaryotes - 0 (source: NCBI BLink).	472.777	364.459	377.378	229.63	295.211	249.401	404.872	59.1619	258.081	33.6408	0.0201947	4.10064e-14	0.637439	0	2
265358_at	At2g16710	Iron-sulphur cluster biosynthesis family protein; FUNCTIONS IN: iron-sulfur cluster binding, structural molecule activity; INVOLVED IN: iron-sulfur cluster assembly; EXPRESSED IN: 24 plant structures; EXPRESSED DURING: 15 growth stages; CONTAINS InterPro DOMAIN/s: FeS cluster insertion, C-terminal, conserved site (InterPro:IPR017870), FeS cluster biogenesis (InterPro:IPR000361), FeS cluster inser…	1059.26	1043.34	1070.06	676.263	616.579	652.111	1057.55	13.4419	648.318	30.0223	2.74338e-05	0	0.613037	0	2
265385_at	At2g20900	diacylglycerol kinase 5 (DGK5); FUNCTIONS IN: diacylglycerol kinase activity; INVOLVED IN: activation of protein kinase C activity by G-protein coupled receptor protein signaling pathway; LOCATED IN: cellular_component unknown; EXPRESSED IN: 25 plant structures; EXPRESSED DURING: 15 growth stages; CONTAINS InterPro DOMAIN/s: Diacylglycerol kinase, catalytic domain (InterPro:IPR001206), Diacylglyc…	653.29	769.969	857.091	481.206	494.106	504.442	760.117	102.257	493.251	11.6414	0.0108956	0	0.648915	0	2
265414_at	At2g16660	Major facilitator superfamily protein; INVOLVED IN: response to karrikin; LOCATED IN: endomembrane system; EXPRESSED IN: 23 plant structures; EXPRESSED DURING: 13 growth stages; CONTAINS InterPro DOMAIN/s: Nodulin-like (InterPro:IPR010658), Major facilitator superfamily, general substrate transporter (InterPro:IPR016196); BEST Arabidopsis thaliana protein match is: Major facilitator superfamily p…	1864.24	1742.66	1662.61	752.75	663.989	1273.35	1756.5	101.525	896.697	329.198	0.0124191	0	0.510502	0	2
265572_at	At2g28210	alpha carbonic anhydrase 2 (ACA2); FUNCTIONS IN: carbonate dehydratase activity, zinc ion binding; INVOLVED IN: response to carbon dioxide, one-carbon metabolic process; LOCATED IN: cellular_component unknown; EXPRESSED IN: stem, root; CONTAINS InterPro DOMAIN/s: Carbonic anhydrase, alpha-class, catalytic domain (InterPro:IPR001148), Carbonic anhydrase, alpha-class, conserved site (InterPro:IPR01…	128.965	131.837	127.161	85.8779	58.361	110.269	129.321	2.35851	84.836	25.9699	0.0417713	0	0.656011	0	2
266014_s_at	At2g07722	unknown protein; BEST Arabidopsis thaliana protein match is: unknown protein (TAIR:ATMG00620.1); Has 15 Blast hits to 15 proteins in 5 species: Archae - 0; Bacteria - 0; Metazoa - 0; Fungi - 0; Plants - 15; Viruses - 0; Other Eukaryotes - 0 (source: NCBI BLink).	80.4571	73.7614	65.5574	56.947	40.6984	44.0448	73.2586	7.46257	47.2301	8.57986	0.0166128	1.53021e-09	0.644703	0	2
266071_at	At2g18680	unknown protein; FUNCTIONS IN: molecular_function unknown; INVOLVED IN: biological_process unknown; LOCATED IN: endomembrane system; EXPRESSED IN: male gametophyte, pollen tube; EXPRESSED DURING: L mature pollen stage, M germinated pollen stage; BEST Arabidopsis thaliana protein match is: unknown protein (TAIR:AT2G18690.1); Has 30201 Blast hits to 17322 proteins in 780 species: Archae - 12; Bacte…	165.581	179.209	161.999	137.869	93.2104	69.3473	168.93	9.08071	100.142	34.7826	0.0295358	0	0.592804	0	2
266229_at	At2g28840	XB3 ortholog 1 in Arabidopsis thaliana (XBAT31); FUNCTIONS IN: zinc ion binding; EXPRESSED IN: 24 plant structures; EXPRESSED DURING: 15 growth stages; CONTAINS InterPro DOMAIN/s: Zinc finger, RING-type (InterPro:IPR001841), Ankyrin repeat-containing domain (InterPro:IPR020683), Ankyrin repeat (InterPro:IPR002110); BEST Arabidopsis thaliana protein match is: XB3 ortholog 3 in Arabidopsis thaliana…	9959.75	10034.3	9754.25	5446.83	7390.15	6798.41	9916.1	145.034	6545.13	996.107	0.00439371	0	0.660051	0	2
266292_at	At2g29350	senescence-associated gene SAG13 encoding a short-chain alcohol dehydrogenase	997.375	1195.48	1324.9	633.301	667.691	605.83	1172.59	164.959	635.607	30.9951	0.00518636	7.94426e-198	0.542056	0	2
266476_at	At2g31090	unknown protein; FUNCTIONS IN: molecular_function unknown; INVOLVED IN: biological_process unknown; LOCATED IN: endomembrane system; EXPRESSED IN: 24 plant structures; EXPRESSED DURING: 13 growth stages; BEST Arabidopsis thaliana protein match is: unknown protein (TAIR:AT2G20562.1); Has 70 Blast hits to 70 proteins in 13 species: Archae - 0; Bacteria - 0; Metazoa - 0; Fungi - 0; Plants - 70; Viru…	2647.38	2356.3	2495.52	1613.56	1550.04	1664.59	2499.73	145.585	1609.4	57.393	0.000594818	0	0.643827	0	2
266536_at	At2g16900	Arabidopsis phospholipase-like protein (PEARLI 4) family; FUNCTIONS IN: molecular_function unknown; INVOLVED IN: biological_process unknown; LOCATED IN: plasma membrane; EXPRESSED IN: 24 plant structures; EXPRESSED DURING: 13 growth stages; CONTAINS InterPro DOMAIN/s: Phospholipase-like, arabidopsis (InterPro:IPR007942); BEST Arabidopsis thaliana protein match is: Arabidopsis phospholipase-like p…	762.659	801.092	952.983	526.236	591.511	420.475	838.912	100.641	512.741	86.3131	0.0130428	5.93781e-11	0.611197	0	2
266549_at	At2g35150	EXORDIUM like 1 (EXL1); FUNCTIONS IN: molecular_function unknown; INVOLVED IN: biological_process unknown; LOCATED IN: endomembrane system; EXPRESSED IN: 13 plant structures; EXPRESSED DURING: 7 growth stages; CONTAINS InterPro DOMAIN/s: Phosphate-induced protein 1 (InterPro:IPR006766); BEST Arabidopsis thaliana protein match is: EXORDIUM like 5 (TAIR:AT2G17230.1); Has 396 Blast hits to 396 prote…	105.561	104.066	73.6004	56.6879	66.953	47.9726	94.409	18.0363	57.2045	9.50075	0.0341491	1.18029e-11	0.605922	0	2
266552_at	At2g46330	Encodes arabinogalactan protein (AGP16).	6127.55	6390.44	6541.35	3509.84	3531.06	3994.8	6353.12	209.412	3678.57	274.071	0.000177782	0	0.579018	0	2
266781_at	At2g28940	Protein kinase superfamily protein; FUNCTIONS IN: protein kinase activity, kinase activity, ATP binding; INVOLVED IN: protein amino acid phosphorylation; EXPRESSED IN: 19 plant structures; EXPRESSED DURING: 13 growth stages; CONTAINS InterPro DOMAIN/s: Protein kinase, ATP binding site (InterPro:IPR017441), Protein kinase, catalytic domain (InterPro:IPR000719), Serine/threonine-protein kinase-like…	263.857	254.936	261.627	174.486	152.999	152.358	260.14	4.6427	159.948	12.5948	0.000206476	0	0.614852	0	2
266993_at	At2g39210	Major facilitator superfamily protein; FUNCTIONS IN: molecular_function unknown; INVOLVED IN: transmembrane transport; LOCATED IN: cellular_component unknown; EXPRESSED IN: 22 plant structures; EXPRESSED DURING: 13 growth stages; CONTAINS InterPro DOMAIN/s: Nodulin-like (InterPro:IPR010658), Major facilitator superfamily MFS-1 (InterPro:IPR011701), Major facilitator superfamily, general substrate…	1675.26	1985.37	2292.06	1186.18	1014.28	1019.82	1984.23	308.401	1073.43	97.6885	0.00818134	1.15673e-58	0.540979	0	2
267064_at	At2g41110	Encodes a touch-inducible calmodulin that has higher affinity to kinesin-like calmodulin binding motor protein than CAM4 or CAM6.	1149.66	1085.96	1239.94	927.736	776.227	606.144	1158.52	77.3735	770.036	160.886	0.0196196	0	0.664671	0	2
267083_at	At2g41100	encodes a calmodulin-like protein, with six potential calcium binding domains. Calcium binding shown by Ca(2+)-specific shift in electrophoretic mobility. Expression induced by touch and darkness. Expression may also be developmentally controlled. Expression in growing regions of roots, vascular tissue, root/shoot junctions, trichomes, branch points of the shoot, and regions of siliques and flowe…	9632.91	10535.2	11610.4	6994.55	5440.31	5222.8	10592.9	990.01	5885.89	966.274	0.00414623	3.24829e-17	0.555647	0	2
267084_at	At2g41180	VQ motif-containing protein; FUNCTIONS IN: molecular_function unknown; INVOLVED IN: biological_process unknown; LOCATED IN: chloroplast; EXPRESSED IN: 22 plant structures; EXPRESSED DURING: 13 growth stages; CONTAINS InterPro DOMAIN/s: VQ (InterPro:IPR008889); BEST Arabidopsis thaliana protein match is: sigma factor binding protein 1 (TAIR:AT3G56710.1); Has 49 Blast hits to 49 proteins in 11 spec…	1506.03	1873.25	2448.87	783.502	1137.33	1065.63	1942.72	475.243	995.486	187.051	0.0325155	1.76852e-18	0.512419	0	2
267288_at	At2g23680	Cold acclimation protein WCOR413 family; FUNCTIONS IN: molecular_function unknown; INVOLVED IN: response to stress; LOCATED IN: membrane; EXPRESSED IN: 6 plant structures; EXPRESSED DURING: LP.06 six leaves visible, LP.04 four leaves visible, 4 anthesis, LP.10 ten leaves visible, LP.08 eight leaves visible; CONTAINS InterPro DOMAIN/s: Cold acclimation WCOR413 (InterPro:IPR008892); BEST Arabidopsi…	323.622	471.576	458.96	252.804	254.675	297.98	418.053	82.0227	268.486	25.5598	0.0393431	3.85092e-24	0.642231	0	2
267381_at	At2g26190	calmodulin-binding family protein; FUNCTIONS IN: calmodulin binding; INVOLVED IN: N-terminal protein myristoylation; EXPRESSED IN: 22 plant structures; EXPRESSED DURING: 13 growth stages; CONTAINS InterPro DOMAIN/s: IQ calmodulin-binding region (InterPro:IPR000048); BEST Arabidopsis thaliana protein match is: calmodulin-binding family protein (TAIR:AT4G33050.3); Has 368 Blast hits to 279 proteins…	774.549	764.967	599.59	432.342	407.409	435.189	713.035	98.3635	424.98	15.2837	0.00742652	9.67201e-234	0.596016	0	2
267490_at	At2g19130	S-locus lectin protein kinase family protein; FUNCTIONS IN: protein serine/threonine kinase activity, sugar binding, protein kinase activity, ATP binding; INVOLVED IN: protein amino acid phosphorylation, recognition of pollen; LOCATED IN: endomembrane system; EXPRESSED IN: 19 plant structures; EXPRESSED DURING: 13 growth stages; CONTAINS InterPro DOMAIN/s: Curculin-like (mannose-binding) lectin (…	928.822	1006.14	1045.44	620.587	584.37	555.751	993.467	59.3331	586.902	32.4921	0.000480989	0	0.590762	0	2
267537_at	At2g41880	Guanylate kinase. Involved in nucleotide metabolism.	956.215	1186.07	1125.9	542.87	645.642	678.411	1089.4	119.196	622.307	70.7192	0.00429323	2.64243e-30	0.571241	0	2
267576_at	At2g30640	transposable element gene; Mutator-like transposase family, has a 4.9e-53 P-value blast match to GB:AAA21566 mudrA of transposon="MuDR" (MuDr-element) (Zea mays)	81.4654	75.8944	84.8847	52.8156	47.3604	54.3973	80.7482	4.53789	51.5245	3.69185	0.000981445	0	0.638088	0	2
267610_at	At2g26650	Encodes AKT1, a member of the Shaker family inward rectifying potassium channel predominantly expressed in predominantly in root hairs and root endodermis. This family includes five groups based on phylogenetic analysis (FEBS Letters (2007) 581: 2357): I (inward rectifying channel): AKT1 (AT2G26650), AKT5 (AT4G32500) and SPIK (also known as AKT6, AT2G25600); II (inward rectifying channel): KAT1 (…	596.994	655.836	742.053	366.404	357.827	392.631	664.961	72.9589	372.287	18.1321	0.00252118	5.36876e-172	0.559863	0	2
267623_at	At2g39650	Protein of unknown function (DUF506) ; CONTAINS InterPro DOMAIN/s: Protein of unknown function DUF506, plant (InterPro:IPR006502); BEST Arabidopsis thaliana protein match is: Protein of unknown function (DUF506) (TAIR:AT2G38820.2); Has 395 Blast hits to 393 proteins in 24 species: Archae - 0; Bacteria - 0; Metazoa - 0; Fungi - 0; Plants - 393; Viruses - 0; Other Eukaryotes - 2 (source: NCBI BLink…	319.966	242.192	326.615	171.207	196.579	183.528	296.257	46.9402	183.771	12.6876	0.0160385	3.22988e-53	0.62031	0	2
252751_at	At3g43430	RING/U-box superfamily protein; FUNCTIONS IN: zinc ion binding; EXPRESSED IN: 11 plant structures; EXPRESSED DURING: 4 anthesis, petal differentiation and expansion stage; CONTAINS InterPro DOMAIN/s: Zinc finger, RING-type (InterPro:IPR001841), Zinc finger, C3HC4 RING-type (InterPro:IPR018957); BEST Arabidopsis thaliana protein match is: RING/U-box superfamily protein (TAIR:AT5G20885.1); Has 6030…	194.94	147.247	153.402	109.277	106.594	112.275	165.196	25.9415	109.382	2.84194	0.0207552	1.33676e-253	0.662134	0	2
260024_at	At1g30080	Glycosyl hydrolase superfamily protein; FUNCTIONS IN: cation binding, hydrolase activity, hydrolyzing O-glycosyl compounds, catalytic activity; INVOLVED IN: carbohydrate metabolic process; LOCATED IN: endomembrane system; EXPRESSED IN: 9 plant structures; EXPRESSED DURING: 4 anthesis, F mature embryo stage, petal differentiation and expansion stage, E expanded cotyledon stage, D bilateral stage; …	33.8822	29.3416	36.8045	22.5739	20.8398	22.2408	33.3428	3.76056	21.8849	0.920217	0.00685714	4.58626e-103	0.65636	0	2
266841_at	At2g26150	member of Heat Stress Transcription Factor (Hsf) family. Involved in response to misfolded protein accumulation in the cytosol. Regulated by alternative splicing and non-sense-mediated decay.	32.9545	40.2955	107.267	28.1091	25.3047	22.9809	60.1722	40.9499	25.4649	2.56784	0.21675	3.43389e-121	0.4232	0	2
253654_at	At4g30060	Core-2/I-branching beta-1,6-N-acetylglucosaminyltransferase family protein; CONTAINS InterPro DOMAIN/s: Core-2/I-Branching enzyme (InterPro:IPR021141); BEST Arabidopsis thaliana protein match is: Core-2/I-branching beta-1,6-N-acetylglucosaminyltransferase family protein (TAIR:AT2G19160.1); Has 603 Blast hits to 603 proteins in 26 species: Archae - 0; Bacteria - 17; Metazoa - 0; Fungi - 0; Plants …	85.7255	121.347	133.597	75.9725	44.577	66.9555	113.556	24.8683	62.5017	16.1646	0.0406819	4.48684e-08	0.550402	0	2
251364_at	At3g61300	C2 calcium/lipid-binding plant phosphoribosyltransferase family protein; FUNCTIONS IN: molecular_function unknown; INVOLVED IN: tryptophan biosynthetic process; LOCATED IN: cellular_component unknown; CONTAINS InterPro DOMAIN/s: C2 membrane targeting protein (InterPro:IPR018029), C2 calcium/lipid-binding domain, CaLB (InterPro:IPR008973), Phosphoribosyltransferase C-terminal (InterPro:IPR013583),…	59.4373	47.9935	47.6364	28.9785	25.9886	29.451	51.6891	6.71253	28.1394	1.87752	0.00425396	1.25167e-104	0.544397	0	2
252334_at	At3g48850	phosphate transporter 3;2 (PHT3;2); FUNCTIONS IN: binding; INVOLVED IN: transport, transmembrane transport; LOCATED IN: mitochondrial inner membrane, chloroplast, membrane; EXPRESSED IN: stem, sepal, stamen; EXPRESSED DURING: 4 anthesis; CONTAINS InterPro DOMAIN/s: Mitochondrial substrate carrier (InterPro:IPR001993), Mitochondrial substrate/solute carrier (InterPro:IPR018108); BEST Arabidopsis t…	51.5529	52.251	76.6777	35.3022	39.5191	33.4101	60.1605	14.3085	36.0772	3.12736	0.0464867	1.39567e-40	0.599681	0	2
260406_at	At1g69920	Encodes glutathione transferase belonging to the tau class of GSTs. Naming convention according to Wagner et al. (2002).	56.8026	55.7443	114.402	22.7693	22.5556	33.5516	75.6498	33.5649	26.2921	6.28776	0.0665207	4.22297e-42	0.347551	0	2
266364_at	At2g41230	Encodes an ER-localized plant hormone-responsive gene and appears to act redundantly with ARGOS and ARL during organ growth.	250.351	189.176	233.249	84.0772	145.111	154.456	224.259	31.5625	127.881	38.2221	0.0281059	1.23071e-07	0.57024	0	2
245369_at	At4g15975	RING/U-box superfamily protein; FUNCTIONS IN: zinc ion binding; INVOLVED IN: response to chitin; LOCATED IN: endomembrane system; CONTAINS InterPro DOMAIN/s: Zinc finger, RING-type (InterPro:IPR001841), Zinc finger, C3HC4 RING-type (InterPro:IPR018957); BEST Arabidopsis thaliana protein match is: TOXICOS EN LEVADURA 2 (TAIR:AT3G16720.1); Has 30201 Blast hits to 17322 proteins in 780 species: Arch…	65.3611	57.3207	68.2131	31.0206	43.5695	42.4343	63.6316	5.64842	39.0082	6.94064	0.0088659	4.32987e-14	0.613031	0	2
246949_at	At5g25140	putative cytochrome P450	147.221	140.159	134.01	107.372	75.3922	72.7294	140.464	6.6109	85.1644	19.278	0.00931017	0	0.606309	0	2
248133_at	At5g54850	unknown protein; Has 1807 Blast hits to 1807 proteins in 277 species: Archae - 0; Bacteria - 0; Metazoa - 736; Fungi - 347; Plants - 385; Viruses - 0; Other Eukaryotes - 339 (source: NCBI BLink).	54.4701	45.2775	53.8037	24.9128	29.4447	26.2253	51.1838	5.12585	26.8609	2.33186	0.00170709	5.99504e-73	0.524794	0	2
254857_at	At4g12120	member of KEULE Gene Family	162.993	173.283	174.86	100.88	106.088	97.0277	170.379	6.44475	101.332	4.54697	0.000110298	0	0.594746	0	2
254893_at	At4g11830	Encodes one of three phospholipase D enzymes of the gamma class.	196.553	182.801	207.4	130.891	128.882	108.835	195.585	12.3277	122.869	12.1955	0.00190852	0	0.628216	0	2
256872_at	At3g26490	Phototropic-responsive NPH3 family protein; FUNCTIONS IN: signal transducer activity; INVOLVED IN: response to light stimulus; LOCATED IN: plasma membrane; EXPRESSED IN: 18 plant structures; EXPRESSED DURING: 9 growth stages; CONTAINS InterPro DOMAIN/s: NPH3 (InterPro:IPR004249), BTB/POZ fold (InterPro:IPR011333); BEST Arabidopsis thaliana protein match is: Phototropic-responsive NPH3 family prot…	162.053	155.082	109.153	73.7469	81.0977	82.7147	142.096	28.7417	79.1864	4.77965	0.0201257	4.93443e-115	0.557274	0	2
257924_at	At3g23190	HR-like lesion-inducing protein-related; FUNCTIONS IN: molecular_function unknown; INVOLVED IN: biological_process unknown; LOCATED IN: endoplasmic reticulum; EXPRESSED IN: hypocotyl, root, callus; CONTAINS InterPro DOMAIN/s: HR-like lesion-inducer (InterPro:IPR008637); BEST Arabidopsis thaliana protein match is: HR-like lesion-inducing protein-related (TAIR:AT3G23180.1); Has 132 Blast hits to 13…	64.7542	60.1702	60.4789	35.291	38.3183	40.1354	61.8011	2.56212	37.9149	2.44724	0.00030754	0	0.613498	0	2
258606_at	At3g02840	ARM repeat superfamily protein; FUNCTIONS IN: binding; INVOLVED IN: response to other organism, response to ozone; EXPRESSED IN: 16 plant structures; EXPRESSED DURING: 8 growth stages; CONTAINS InterPro DOMAIN/s: Armadillo-like helical (InterPro:IPR011989), Armadillo-type fold (InterPro:IPR016024); BEST Arabidopsis thaliana protein match is: ARM repeat superfamily protein (TAIR:AT5G37490.1); Has …	40.8246	30.9461	42.2731	18.7744	22.7857	21.8931	38.0146	6.16416	21.1511	2.10611	0.0109567	1.00029e-43	0.556393	0	2
262445_at	At1g47485	Encodes CEP1, a 15-amino-acid peptide, which is mainly expressed in the lateral root primordia. When overexpressed or externally applied, CEP1 arrests root growth. CEP1 is a candidate for a novel peptide plant hormone.	122.999	89.3775	55.3182	33.4431	41.086	33.035	89.2317	33.8408	35.8547	4.53502	0.0536621	2.23607e-92	0.401816	0	2
263753_at	At2g21490	dehydrin LEA (LEA); FUNCTIONS IN: molecular_function unknown; INVOLVED IN: response to water, response to stress; LOCATED IN: cellular_component unknown; EXPRESSED IN: petal, leaf whorl, sepal, flower; EXPRESSED DURING: 4 anthesis, petal differentiation and expansion stage; CONTAINS InterPro DOMAIN/s: Dehydrin (InterPro:IPR000167); BEST Arabidopsis thaliana protein match is: Dehydrin family prote…	52.0556	50.3172	48.0817	26.3626	33.7329	37.5027	50.1515	1.99213	32.5327	5.66621	0.00707652	0	0.648689	0	2
264082_at	At2g28570	unknown protein; Has 13 Blast hits to 13 proteins in 6 species: Archae - 0; Bacteria - 0; Metazoa - 0; Fungi - 0; Plants - 13; Viruses - 0; Other Eukaryotes - 0 (source: NCBI BLink).	117.483	101.226	150.185	69.2836	66.1216	60.4922	122.965	24.9358	65.2991	4.45303	0.0169158	2.04731e-111	0.53104	0	2
264400_at	At1g61800	glucose6-Phosphate/phosphate transporter 2	32.3668	30.9533	38.9767	15.2794	17.4625	18.6901	34.0989	4.28299	17.144	1.72752	0.00313493	8.61375e-65	0.502773	0	2
265841_at	At2g35710	Nucleotide-diphospho-sugar transferases superfamily protein; FUNCTIONS IN: transferase activity, transferring hexosyl groups, transferase activity, transferring glycosyl groups; INVOLVED IN: carbohydrate biosynthetic process, biosynthetic process; LOCATED IN: endomembrane system; EXPRESSED IN: 11 plant structures; EXPRESSED DURING: 7 growth stages; CONTAINS InterPro DOMAIN/s: Glycosyl transferase…	58.0837	55.7831	58.1494	28.1949	26.053	33.6443	57.3387	1.34762	29.2974	3.91386	0.000301792	0	0.510953	0	2
266141_at	At2g02120	Predicted to encode a PR (pathogenesis-related) protein. Belongs to the plant defensin (PDF) family with the following members: At1g75830/PDF1.1, At5g44420/PDF1.2a, At2g26020/PDF1.2b, At5g44430/PDF1.2c, At2g26010/PDF1.3, At1g19610/PDF1.4, At1g55010/PDF1.5, At2g02120/PDF2.1, At2g02100/PDF2.2, At2g02130/PDF2.3, At1g61070/PDF2.4, At5g63660/PDF2.5, At2g02140/PDF2.6, At5g38330/PDF3.1 and At4g30070/PDF…	28.8465	22.5815	20.2468	15.4445	14.8011	16.3635	23.8916	4.44702	15.5364	0.785226	0.0327549	9.31982e-76	0.650286	0	2
245706_at	At5g04300	putative protein	152.677	148.395	151.693	69.1591	77.2595	96.4592	150.922	2.24304	80.9593	14.0211	0.00103462	0	0.536433	0	2
248355_at	At5g52340	A member of EXO70 gene family, putative exocyst subunits, conserved in land plants. Arabidopsis thaliana contains 23 putative EXO70 genes, which can be classified into eight clusters on the phylogenetic tree.	45.8498	30.2726	33.731	25.5759	20.8152	18.9255	36.6178	8.18003	21.7722	3.42693	0.0441493	6.2322e-14	0.594578	0	2
250869_at	At5g03840	Controls inflorescence meristem identity. Involved in the floral initiation process. Ortholog of the Antirrhinum gene CENTRORADIALIS (CEN). Involved in protein trafficking to the protein storage vacuole.	49.0758	44.5123	36.5308	23.2444	32.7467	27.4118	43.373	6.34962	27.801	4.76307	0.0273285	1.49157e-08	0.640975	0	2
251061_at	At5g01830	ARM repeat superfamily protein; FUNCTIONS IN: ubiquitin-protein ligase activity, binding; INVOLVED IN: response to chitin; LOCATED IN: ubiquitin ligase complex; EXPRESSED IN: root; CONTAINS InterPro DOMAIN/s: U box domain (InterPro:IPR003613), Armadillo-like helical (InterPro:IPR011989), Armadillo (InterPro:IPR000225), Armadillo-type fold (InterPro:IPR016024); BEST Arabidopsis thaliana protein ma…	119.288	116.746	149.06	76.1951	77.36	91.2929	128.365	17.9676	81.616	8.40065	0.0150693	5.49279e-22	0.635814	0	2
252636_at	At3g44520	putative protein triacylglycerol lipase, Psychrobacter immobilis, PIR:S57275	22.5314	31.1389	26.1986	18.1664	17.0761	13.6705	26.623	4.31941	16.3043	2.34521	0.0220367	2.53099e-14	0.612416	0	2
252988_at	At4g38410	Dehydrin family protein; FUNCTIONS IN: molecular_function unknown; INVOLVED IN: response to water, response to stress; LOCATED IN: cellular_component unknown; EXPRESSED IN: stem, hypocotyl, root; CONTAINS InterPro DOMAIN/s: Dehydrin (InterPro:IPR000167); Has 3050 Blast hits to 2020 proteins in 252 species: Archae - 4; Bacteria - 32; Metazoa - 564; Fungi - 141; Plants - 1342; Viruses - 0; Other Eu…	44.4293	42.1348	56.144	25.5008	25.2339	26.1998	47.5694	7.51393	25.6448	0.4988	0.00726792	0	0.539104	0	2
258277_at	At3g26830	Mutations in pad3 are defective in biosynthesis of the indole derived phytoalexin camalexin. Encodes a cytochrome P450 enzyme that catalyzes the conversion of dihydrocamalexic acid to camalexin.	27.586	25.3606	25.8652	15.4668	15.5903	15.5567	26.2706	1.1668	15.5379	0.0638344	9.12649e-05	0	0.591457	0	2
260561_at	At2g43580	Chitinase family protein; FUNCTIONS IN: chitin binding, chitinase activity; INVOLVED IN: carbohydrate metabolic process, cell wall macromolecule catabolic process; LOCATED IN: endomembrane system; CONTAINS InterPro DOMAIN/s: Chitin-binding, type 1, conserved site (InterPro:IPR018371), Glycoside hydrolase, family 19 (InterPro:IPR016283), Chitin-binding, type 1 (InterPro:IPR001002), Glycoside hydro…	62.4268	68.4925	67.2524	44.2581	43.8478	37.9299	66.0572	3.20461	42.012	3.54112	0.000952487	0	0.635993	0	2
263407_at	At2g04038	basic leucine-zipper 48 (bZIP48); FUNCTIONS IN: DNA binding, sequence-specific DNA binding transcription factor activity; INVOLVED IN: regulation of transcription, DNA-dependent; EXPRESSED IN: male gametophyte, root, carpel; EXPRESSED DURING: 4 anthesis; CONTAINS InterPro DOMAIN/s: Basic-leucine zipper (bZIP) transcription factor (InterPro:IPR004827), bZIP transcription factor, bZIP-1 (InterPro:I…	78.7543	69.569	80.0491	30.5921	41.6999	45.6441	76.1241	5.71371	39.3121	7.80495	0.00274349	0	0.516421	0	2
264752_at	At1g23010	Encodes a protein with multicopper oxidase activity. Located in ER. Function together with LPR2 (AT1G71040) and a P5-type ATPase (At5g23630/PDR2) in a common pathway that adjusts root meristem activity to Pi (inorganic phosphate) availability.	61.9266	45.5594	47.3028	26.2342	32.6051	34.9046	51.5963	8.98871	31.248	4.49172	0.0247296	4.28305e-15	0.605624	0	2
267436_at	At2g19190	Receptor-like protein kinase. Involved in early defense signaling.	83.932	103.522	73.8865	45.525	51.628	45.8052	87.1135	15.0718	47.6527	3.44554	0.0115038	1.45509e-87	0.547019	0	2
245771_at	At1g30250	unknown protein; Has 5 Blast hits to 5 proteins in 2 species: Archae - 0; Bacteria - 0; Metazoa - 0; Fungi - 0; Plants - 5; Viruses - 0; Other Eukaryotes - 0 (source: NCBI BLink).	190.44	215.88	199.926	144.432	89.1705	120.647	202.082	12.8568	118.083	27.7201	0.00889648	0	0.584335	0	2
250199_at	At5g14180	Myzus persicae-induced lipase 1 (MPL1); FUNCTIONS IN: catalytic activity; INVOLVED IN: glycerol biosynthetic process, lipid metabolic process; LOCATED IN: endomembrane system; EXPRESSED IN: 7 plant structures; EXPRESSED DURING: L mature pollen stage, M germinated pollen stage, 4 anthesis, petal differentiation and expansion stage; CONTAINS InterPro DOMAIN/s: AB-hydrolase-associated lipase region …	48.2527	53.3294	53.9295	33.4339	31.542	29.9711	51.8372	3.11876	31.649	1.73387	0.00060788	0	0.610547	0	2
266613_at	At2g14900	Gibberellin-regulated family protein; FUNCTIONS IN: molecular_function unknown; INVOLVED IN: response to gibberellin stimulus; LOCATED IN: endomembrane system; EXPRESSED IN: 18 plant structures; EXPRESSED DURING: 12 growth stages; CONTAINS InterPro DOMAIN/s: Gibberellin regulated protein (InterPro:IPR003854); BEST Arabidopsis thaliana protein match is: Gibberellin-regulated family protein (TAIR:A…	94.1929	63.5841	61.5692	47.4212	38.6247	41.7697	73.1154	18.2815	42.6052	4.45737	0.0483968	2.01588e-32	0.582712	0	2
246463_at	At5g16970	encodes a 2-alkenal reductase (EC 1.3.1.74), plays a key role in the detoxification of reactive carbonyls	97.4156	89.2034	105.63	215.168	200.388	179.44	97.4162	8.21309	198.332	17.9521	0.000898555	0	2.03592	1	1
263477_at	At2g31790	UDP-Glycosyltransferase superfamily protein; FUNCTIONS IN: UDP-glycosyltransferase activity, transferase activity, transferring glycosyl groups; INVOLVED IN: metabolic process; LOCATED IN: cellular_component unknown; EXPRESSED IN: 22 plant structures; EXPRESSED DURING: 13 growth stages; CONTAINS InterPro DOMAIN/s: UDP-glucuronosyl/UDP-glucosyltransferase (InterPro:IPR002213); BEST Arabidopsis tha…	311.966	313.911	219.667	945.671	1127.05	1233.74	281.848	53.859	1102.15	145.64	0.000791872	0	3.91045	1	1
247327_at	At5g64120	encodes a cell wall bound peroxidase that is induced by hypo-osmolarity	115.329	144.858	155.493	277.259	250.305	329.933	138.56	20.8096	285.832	40.5005	0.00498557	1.52382e-34	2.06287	1	1
256825_at	At3g22120	cell wall-plasma membrane linker protein homolog (CWLP)	15.6298	14.9822	14.7781	128.831	28.5973	26.409	15.13	0.44471	61.2791	58.512	0.243686	0	4.05017	1	1
246888_at	At5g26270	unknown protein; Has 1807 Blast hits to 1807 proteins in 277 species: Archae - 0; Bacteria - 0; Metazoa - 736; Fungi - 347; Plants - 385; Viruses - 0; Other Eukaryotes - 339 (source: NCBI BLink).	45.9583	41.0369	27.9996	236.574	194.111	659.842	38.3316	9.27998	363.509	257.509	0.0941345	0	9.48327	1	1
249727_at	At5g35490	Encodes MRU1 (mto 1 responding up). Up-regulated in mto1-1 mutant that over-accumulates soluble methionine. A maternally expressed imprinted gene.	55.5978	35.6414	38.341	191.356	108.754	146.035	43.1934	10.827	148.715	41.3662	0.0129056	6.22803e-64	3.443	1	1
249752_at	At5g24660	RESPONSE TO LOW SULFUR 2 (LSU2); BEST Arabidopsis thaliana protein match is: response to low sulfur 4 (TAIR:AT5G24655.1); Has 1807 Blast hits to 1807 proteins in 277 species: Archae - 0; Bacteria - 0; Metazoa - 736; Fungi - 347; Plants - 385; Viruses - 0; Other Eukaryotes - 339 (source: NCBI BLink).	147.005	103.22	93.3777	436.514	470.075	292.778	114.534	28.5482	399.789	94.1814	0.00738316	4.18698e-67	3.49056	1	1
250832_at	At5g04950	Encodes a nicotianamide synthase.	276.711	206.12	140.462	1076.18	525.94	628.684	207.764	68.1393	743.603	292.57	0.0365903	3.01955e-42	3.57907	1	1
253218_at	At4g34980	Serine protease similar to subtilisin.	966.568	1227.54	1074.32	4687.06	5260.36	4601.54	1089.48	131.147	4849.66	358.245	6.905e-05	0	4.45136	1	1
253219_at	At4g34990	Member of the R2R3 factor gene family.	684.887	690.213	745.627	6040.83	8513.55	6768.64	706.909	33.6364	7107.67	1270.74	0.000952106	0	10.0546	1	1
256940_at	At3g30720	QUA-QUINE STARCH (QQS); Has 1 Blast hits to 1 proteins in 1 species: Archae - 0; Bacteria - 0; Metazoa - 0; Fungi - 0; Plants - 1; Viruses - 0; Other Eukaryotes - 0 (source: NCBI BLink).	590.987	498.136	607.215	2589.07	2210.05	1878.64	565.446	58.8543	2225.92	355.481	0.00133537	0	3.93658	1	1
258270_at	At3g15650	alpha/beta-Hydrolases superfamily protein; FUNCTIONS IN: hydrolase activity, carboxylesterase activity; EXPRESSED IN: 16 plant structures; EXPRESSED DURING: 11 growth stages; CONTAINS InterPro DOMAIN/s: Phospholipase/carboxylesterase (InterPro:IPR003140); BEST Arabidopsis thaliana protein match is: alpha/beta-Hydrolases superfamily protein (TAIR:AT1G52700.1).	143.194	123.903	145.072	296.298	297.209	284.717	137.39	11.7172	292.741	6.96437	3.88435e-05	0	2.13074	1	1
259329_at	At3g16360	Encodes AHP4, a histidine-containing phosphotransmitter involved in Histidine (His)-to-Aspartate (Asp) phosphorelay signal transduction. AHP4 is one of the six Arabidopsis thaliana histidine phosphotransfer proteins (AHPs). AHPs function as redundant positive regulators of cytokinin signaling. Members of the AHP gene family include: AT3G21510 (AHP1), AT3G29350 (AHP2), AT5G39340 (AHP3), AT3G16360 …	192.278	117.433	187.746	376.777	360.99	350.26	165.819	41.9647	362.676	13.3387	0.00149841	0	2.18718	1	1
261191_at	At1g32900	UDP-Glycosyltransferase superfamily protein; FUNCTIONS IN: protein binding, transferase activity, transferring glycosyl groups; INVOLVED IN: biosynthetic process, glucan biosynthetic process; LOCATED IN: chloroplast; EXPRESSED IN: 21 plant structures; EXPRESSED DURING: 13 growth stages; CONTAINS InterPro DOMAIN/s: Glycogen/starch synthases, ADP-glucose type (InterPro:IPR011835), Starch synthase, …	558.058	451.432	599.196	1037.98	1254.89	1120.17	536.229	76.2622	1137.68	109.508	0.00145299	0	2.12163	1	1
262050_at	At1g80130	Tetratricopeptide repeat (TPR)-like superfamily protein; FUNCTIONS IN: binding; INVOLVED IN: response to oxidative stress; LOCATED IN: membrane; EXPRESSED IN: 18 plant structures; EXPRESSED DURING: 12 growth stages; CONTAINS InterPro DOMAIN/s: Tetratricopeptide-like helical (InterPro:IPR011990); BEST Arabidopsis thaliana protein match is: Tetratricopeptide repeat (TPR)-like superfamily protein (T…	376.696	411.049	536.606	698.107	1257.85	977.827	441.45	84.1782	977.928	279.872	0.0335539	2.48965e-28	2.21526	1	1
245213_at	At1g44575	Encoding PSII-S (CP22), a ubiquitous pigment-binding protein associated with photosystem II (PSII) of higher plants. Involved in nonphotochemical quenching rather than in photosynthesis. Mutant has a normal violaxanthin cycle but has a limited capacity of quenching singlet excited chlorophylls and is tolerant to lipid peroxidation.	1211.18	1145.45	1064.7	2983.76	2437.22	2393.67	1140.45	73.3678	2604.88	328.838	0.00166693	6.6424e-262	2.28409	1	1
245242_at	At1g44446	Encodes chlorophyllide <i>a</i> oxygenase which converts chlorophyllide <i>a</i> to chlorophyllide <i>b</i> by catalyzing two successive hydroxylations at the 7-methyl group of chlorophyllide <i>a</i> . Mutants are deficient in pigments that associate with thylakoid membrane proteins, lacking chlorophyll <i>b</i> and light-harvesting proteins of photosystem II. The protein was shown through cross…	170.225	174.412	169.347	419.603	347.275	325.766	171.328	2.70656	364.215	49.1587	0.00246224	0	2.12584	1	1
245253_at	At4g15440	Encodes a hydroperoxide lyase. Also a member of the CYP74B cytochrome p450 family. In the ecotype Columbia (Col) the gene contains a 10-nucleotide deletion in its first exon that causes it to code for a truncated protein that results in a non-functional hydroperoxide lyase.	45.4076	45.3086	58.7483	127.356	76.3302	134.277	49.8215	7.731	112.655	31.6477	0.0288203	5.25759e-45	2.26117	1	1
245285_s_at	At4g14040	selenium-binding protein 2 (SBP2); FUNCTIONS IN: selenium binding; INVOLVED IN: polar nucleus fusion; LOCATED IN: cellular_component unknown; EXPRESSED IN: guard cell; EXPRESSED DURING: seedling growth; CONTAINS InterPro DOMAIN/s: Cytochrome cd1-nitrite reductase-like, C-terminal haem d1 (InterPro:IPR011048), Selenium-binding protein (InterPro:IPR008826); BEST Arabidopsis thaliana protein match i…	582.333	597.996	554.508	1381.41	1533.19	1653.31	578.279	22.0253	1522.64	136.258	0.000290316	0	2.63305	1	1
245346_at	At4g17090	Encodes a beta-amylase targeted to the chloroplast. Transgenic BMY8 RNAi lines fail to accumulate maltose during cold shock suggesting that maltose accumulation coincides with BMY8 expression. Apart from maltose, the sugar content of the RNAi lines were similar to wildtype (glucose and sucrose unaffected).	155.937	161.828	131.086	766.075	458.032	424.279	149.617	16.3163	549.462	188.35	0.021519	0	3.67246	1	1
245385_at	At4g14020	Rapid alkalinization factor (RALF) family protein; CONTAINS InterPro DOMAIN/s: Rapid ALkalinization Factor (InterPro:IPR008801); Has 30201 Blast hits to 17322 proteins in 780 species: Archae - 12; Bacteria - 1396; Metazoa - 17338; Fungi - 3422; Plants - 5037; Viruses - 0; Other Eukaryotes - 2996 (source: NCBI BLink).	256.408	165.613	256.313	529.162	534.538	496.978	226.111	52.3935	520.226	20.3122	0.000820622	0	2.30075	1	1
245501_at	At4g15620	Uncharacterised protein family (UPF0497); CONTAINS InterPro DOMAIN/s: Uncharacterised protein family UPF0497, trans-membrane plant (InterPro:IPR006702), Uncharacterised protein family UPF0497, trans-membrane plant subgroup (InterPro:IPR006459); BEST Arabidopsis thaliana protein match is: Uncharacterised protein family (UPF0497) (TAIR:AT4G15630.1); Has 622 Blast hits to 622 proteins in 21 species:…	33.7776	31.8627	30.0206	248.547	84.5419	107.738	31.887	1.87863	146.942	88.7536	0.088148	0	4.60823	1	1
246967_at	At5g24860	encodes a small protein of 12.6 kDa that regulates flowering and is involved in gibberellin signalling pathway. It is expressed in apical meristems immediately after the photoperiodic induction of flowering. Genetic interactions with flowering time and floral organ identity genes suggest that this gene may be involved in modulating the competence to flower. There are two other genes similar to FP…	30.7257	30.0312	37.1423	71.1821	71.4466	58.747	32.6331	3.92052	67.1252	7.25696	0.00192846	1.97979e-52	2.05697	1	1
247040_at	At5g67150	HXXXD-type acyl-transferase family protein; FUNCTIONS IN: transferase activity, transferring acyl groups other than amino-acyl groups, transferase activity; INVOLVED IN: biological_process unknown; LOCATED IN: cellular_component unknown; EXPRESSED IN: 22 plant structures; EXPRESSED DURING: 13 growth stages; CONTAINS InterPro DOMAIN/s: Transferase (InterPro:IPR003480); BEST Arabidopsis thaliana pr…	200.989	163.924	155.837	409.364	542.035	606.426	173.583	24.0759	519.275	100.483	0.00440914	1.5933e-136	2.9915	1	1
247549_at	At5g61420	Encodes a putative transcription factor (MYB28).	961.776	1200.63	814.34	2944.02	3150.87	3080.41	992.249	194.94	3058.43	105.16	8.58382e-05	0	3.08232	1	1
247814_at	At5g58310	Encodes a protein shown to have methyl IAA esterase activity in vitro. This protein does not act on methyl JA, MeSA, MeGA4, or MEGA9 in vitro.	23.962	26.0947	24.4685	100.828	60.5908	57.0538	24.8417	1.11423	72.8241	24.3163	0.0269229	0	2.93152	1	1
248155_at	At5g54390	Encodes a 3'-phosphoadenosine-5'-phosphate (PAP) phosphatase that is sensitive to physiological concentrations of Na+. It does not also act as inositol polyphosphate 1-phosphatases, which other members of the HAL2-like family do. It is proposed that AHL acts in concert with sulphotransferases to prevent both the toxicity of PAP on RNA processing enzymes as well as the product inhibition of PAP on…	451.319	581.086	455.688	1017.46	891.813	1097.39	496.031	73.6919	1002.22	103.633	0.00232014	0	2.02048	1	1
248329_at	At5g52780	Protein of unknown function (DUF3464); FUNCTIONS IN: molecular_function unknown; INVOLVED IN: biological_process unknown; LOCATED IN: chloroplast thylakoid membrane, chloroplast; EXPRESSED IN: 20 plant structures; EXPRESSED DURING: 13 growth stages; CONTAINS InterPro DOMAIN/s: Protein of unknown function DUF3464 (InterPro:IPR021855); BEST Arabidopsis thaliana protein match is: Protein of unknown …	160.805	135.106	121.694	426.887	294.783	249.361	139.202	19.8746	323.677	92.223	0.027609	3.71014e-58	2.32524	1	1
248540_at	At5g50160	Encodes a ferric chelate reductase that is expressed in shoots and flowers.	239.651	323.196	303.118	627.768	716.041	704.019	288.655	43.6099	682.609	47.873	0.000458853	0	2.36479	1	1
249127_at	At5g43500	encodes a protein whose sequence is similar to actin-related proteins (ARPs) in other organisms. Member of nuclear ARP family of genes.	135.257	94.3846	113.716	210.627	298.385	378.642	114.453	20.446	295.885	84.0353	0.0220913	2.61248e-53	2.58522	1	1
249230_at	At5g42070	unknown protein; FUNCTIONS IN: molecular_function unknown; INVOLVED IN: biological_process unknown; LOCATED IN: chloroplast thylakoid membrane, chloroplast; EXPRESSED IN: 21 plant structures; EXPRESSED DURING: 13 growth stages; Has 30201 Blast hits to 17322 proteins in 780 species: Archae - 12; Bacteria - 1396; Metazoa - 17338; Fungi - 3422; Plants - 5037; Viruses - 0; Other Eukaryotes - 2996 (so…	89.5773	63.7351	53.6289	182.32	129.178	133.481	68.9804	18.5393	148.326	29.5181	0.0169215	1.23529e-13	2.15027	1	1
249472_at	At5g39210	Encodes a protein of the chloroplastic NAD(P)H dehydrogenase complex (NDH Complex) involved in respiration, photosystem I (PSI) cyclic electron transport and CO2 uptake. The product of this gene appears to be essential for the stable formation of the NDH Complex.	58.517	41.7304	37.6304	126.034	97.8648	106.374	45.9593	11.0669	110.091	14.4477	0.00364631	1.04749e-23	2.3954	1	1
249800_at	At5g23660	homolog of the Medicago nodulin MTN3	223.728	299.427	352.52	1127.12	561.578	833.491	291.892	64.7259	840.73	282.841	0.0306082	7.83475e-49	2.88028	1	1
249866_at	At5g23010	Encodes a methylthioalkylmalate synthase, catalyzes the condensation reactions of the first two rounds of methionine chain elongation in the biosynthesis of methionine-derived glucosinolates.	1899.51	2764.37	1006.74	8279.16	8201.92	10902.2	1890.21	878.849	9127.76	1537.2	0.00210111	3.6733e-46	4.82897	1	1
249876_at	At5g23060	Encodes a chloroplast-localized protein that modulates cytoplasmic Ca2+ concentration and is crucial for proper stomatal regulation in response to elevations of external Ca2+.	350.517	262.694	216.306	690.861	518.929	573.254	276.506	68.1632	594.348	87.8854	0.00776239	6.66606e-16	2.1495	1	1
250255_at	At5g13730	Encodes sigma 4 factor, involved in regulating the activity of the plastid-encoded RNA polymerase PEP. Regulates the overall quantity of NDH complexes and thus influences NDH activity.	70.5366	42.431	44.2162	136.99	99.6107	104.429	52.3946	15.7368	113.677	20.3331	0.0145144	1.531e-11	2.16963	1	1
250475_at	At5g10180	Encodes a low-affinity sulfate transporter expressed in the root cap and central cylinder, where it is induced by sulfur starvation. Expression in the shoot vascular system is not induced by sulfur starvation.	164.15	178.5	148.582	911.348	817.127	1524.02	163.744	14.9636	1084.16	383.825	0.0142563	0	6.6211	1	1
250476_at	At5g10140	MADS-box protein encoded by FLOWERING LOCUS C - transcription factor that functions as a repressor of floral transition and contributes to temperature compensation of the circadian clock. Expression is downregulated during cold treatment. Vernalization, FRI and the autonomous pathway all influence the state of FLC chromatin. Both maternal and paternal alleles are reset by vernalization, but their…	181.494	194.812	223.807	599.359	471.127	427.063	200.038	21.635	499.183	89.509	0.00490714	9.48481e-127	2.49545	1	1
250598_at	At5g07690	Encodes a putative transcription factor (MYB29).	311.811	477.081	208.811	1632.76	1766.29	2092.25	332.568	135.335	1830.43	236.363	0.000678222	0	5.50394	1	1
250846_at	At5g04590	A.thaliana gene encoding sulfite reductase.	1331.14	1362.33	1250.65	2437.62	2623.16	3021.71	1314.71	57.6261	2694.16	298.451	0.00141545	0	2.04925	1	1
251524_at	At3g58990	isopropylmalate isomerase 1 (IPMI1); FUNCTIONS IN: hydro-lyase activity, 3-isopropylmalate dehydratase activity; INVOLVED IN: leucine biosynthetic process, metabolic process; LOCATED IN: plastid; EXPRESSED IN: 19 plant structures; EXPRESSED DURING: 9 growth stages; CONTAINS InterPro DOMAIN/s: 3-isopropylmalate dehydratase, small subunit-like (InterPro:IPR012305), Aconitase A/isopropylmalate dehyd…	348.155	415.15	244.152	2740.43	3075.52	4150.3	335.819	86.1639	3322.08	736.562	0.00222203	0	9.89248	1	1
251762_at	At3g55800	Encodes the chloroplast enzyme sedoheptulose-1,7-bisphosphatase (SBPase), involved in the carbon reduction of the Calvin cycle. Increase in SBPase activity in transgenic lines accumulate up to 50% more sucrose and starch than wild-type.	454.495	422.866	388.302	1018.94	806.587	771.341	421.888	33.1071	865.622	133.941	0.0050885	3.23808e-119	2.05178	1	1
252011_at	At3g52720	Encodes a putative alpha carbonic anhydrase (CAH1) located in the chloroplast stroma. Most chloroplast proteins are encoded by the nuclear genome and imported with the help of sorting signals that are intrinsic parts of the polypeptides. CAH1 takes an alternative route through the secretory pathway, and becomes N-glycosylated before entering the chloroplast.	97.1134	70.6149	89.8942	285.568	336.194	162.095	85.8742	13.699	261.285	89.5537	0.0284733	5.56673e-109	3.04266	1	1
252092_at	At3g51420	Although this enzyme is predicted to encode a strictosidine synthase (SS), it lacks a conserved catalytic glutamate residue found in active SS enzymes and it is not expected to have SS activity.	175.867	130.818	157.37	384.037	269.521	294.963	154.685	22.6442	316.174	60.1325	0.0121277	4.73736e-35	2.04398	1	1
252274_at	At3g49680	Encodes a chloroplast branched-chain amino acid aminotransferase. Complements the yeast leu/iso-leu/val auxotrophy mutant.	530.724	546.959	415.3	1215.12	1449.61	1479.86	497.661	71.7874	1381.53	144.906	0.000694542	0	2.77605	1	1
252327_at	At3g48740	Nodulin MtN3 family protein; INVOLVED IN: biological_process unknown; LOCATED IN: endomembrane system, integral to membrane, membrane; EXPRESSED IN: 22 plant structures; EXPRESSED DURING: 13 growth stages; CONTAINS InterPro DOMAIN/s: MtN3/saliva-related transmembrane protein, conserved region (InterPro:IPR018169), RAG1-activating protein 1 homologue (InterPro:IPR018179), RAG1-activating protein-1…	431.561	512.546	702.052	2821.69	1671.21	1466.75	548.719	138.826	1986.55	730.443	0.0285827	5.85258e-72	3.62034	1	1
252441_at	At3g46780	plastid transcriptionally active 16 (PTAC16); FUNCTIONS IN: binding, catalytic activity; INVOLVED IN: metabolic process; LOCATED IN: in 6 components; EXPRESSED IN: 21 plant structures; EXPRESSED DURING: 14 growth stages; CONTAINS InterPro DOMAIN/s: NAD(P)-binding domain (InterPro:IPR016040), NmrA-like (InterPro:IPR008030); BEST Arabidopsis thaliana protein match is: NAD(P)-binding Rossmann-fold s…	79.0034	86.3185	81.7901	302.56	158.294	198.948	82.3707	3.69193	219.934	74.3874	0.0329284	0	2.67006	1	1
252557_at	At3g45960	member of EXPANSIN-LIKE. Naming convention from the Expansin Working Group (Kende et al, 2004. Plant Mol Bio)	472.77	318.783	284.622	1404.94	998.417	700.144	358.725	100.232	1034.5	353.779	0.0334325	1.65761e-31	2.88382	1	1
252563_at	At3g45970	member of EXPANSIN-LIKE. Naming convention from the Expansin Working Group (Kende et al, 2004. Plant Mol Bio)	666.119	507.176	550.889	1679.25	1329.86	983.728	574.728	82.1094	1330.94	347.76	0.0214737	2.7609e-57	2.31578	1	1
252661_at	At3g44450	unknown protein; BEST Arabidopsis thaliana protein match is: unknown protein (TAIR:AT3G52740.1); Has 63 Blast hits to 63 proteins in 12 species: Archae - 0; Bacteria - 0; Metazoa - 0; Fungi - 0; Plants - 63; Viruses - 0; Other Eukaryotes - 0 (source: NCBI BLink).	384.806	349.887	330.999	664.913	833.462	653.172	355.231	27.2985	717.182	100.872	0.00388442	1.03608e-116	2.01892	1	1
252827_at	At4g39950	Belongs to cytochrome P450 and is involved in tryptophan metabolism. Converts Trp to indo-3-acetaldoxime (IAOx), a precursor to IAA and indole glucosinolates.	157.087	93.7951	167.813	421.412	247.844	317.224	139.565	39.9991	328.827	87.3639	0.0269859	2.49639e-16	2.35608	1	1
252870_at	At4g39940	adenosine-5'-phosphosulfate-kinase (akn2) mRNA, complete	536.222	507.598	514.694	2136.83	2128.83	2910.31	519.505	14.906	2391.99	448.895	0.00195068	0	4.60437	1	1
252972_at	At4g38840	SAUR-like auxin-responsive protein family ; FUNCTIONS IN: molecular_function unknown; INVOLVED IN: response to auxin stimulus, response to cold; LOCATED IN: plasma membrane; EXPRESSED IN: 21 plant structures; EXPRESSED DURING: 13 growth stages; CONTAINS InterPro DOMAIN/s: Auxin responsive SAUR protein (InterPro:IPR003676); BEST Arabidopsis thaliana protein match is: SAUR-like auxin-responsive pro…	66.2672	53.441	38.5798	110.565	108.113	110.19	52.7626	13.8561	109.622	1.3208	0.00210564	0	2.07765	1	1
253174_at	At4g35090	Encodes a peroxisomal catalase, highly expressed in bolts and leaves. mRNA expression patterns show circadian regulation with mRNA levels being high in the subjective early morning. Loss of function mutations have increased H2O2 levels and increased H2O2 sensitivity. Mutants accumulate more toxic ions yet show decreased sensitivity to Li+. This decreased sensitivity is most likely due to an insen…	678.747	695.05	630.635	2559.5	1676.04	1401.51	668.144	33.4907	1879.02	605.09	0.0257993	0	2.81229	1	1
253421_at	At4g32340	Tetratricopeptide repeat (TPR)-like superfamily protein; BEST Arabidopsis thaliana protein match is: Tetratricopeptide repeat (TPR)-like superfamily protein (TAIR:AT1G80130.1); Has 1807 Blast hits to 1807 proteins in 277 species: Archae - 0; Bacteria - 0; Metazoa - 736; Fungi - 347; Plants - 385; Viruses - 0; Other Eukaryotes - 339 (source: NCBI BLink).	338.484	232.893	198.487	691.475	395.2	491.48	256.621	72.9525	526.052	151.133	0.0497789	1.58597e-10	2.04992	1	1
253790_at	At4g28660	Similar to PsbW subunit of photosystem II.	65.987	71.5119	52.8424	133.801	131.503	134.021	63.4471	9.59042	133.108	1.39481	0.000239347	0	2.09794	1	1
253871_at	At4g27440	light-dependent NADPH:protochlorophyllide oxidoreductase B	226.694	189.47	147.241	662.472	374.772	615.661	187.802	39.7529	550.968	154.375	0.0168758	2.1485e-56	2.93378	1	1
253943_at	At4g27030	Encodes an unusual palmitate desaturase that is highly substrate specific. It introduces a delta-3 trans double bond at palmitate at the sn-2 position of phosphatidylglycerol.	15.0366	15.0352	15.3559	49.7047	34.628	34.015	15.1425	0.184757	39.4492	8.88678	0.00906118	0	2.6052	1	1
254098_at	At4g25100	Fe-superoxide dismutase	117.331	49.263	58.3578	720.41	63.8924	299.6	74.9841	36.9547	361.301	332.58	0.212473	4.64558e-41	4.81837	1	1
254371_at	At4g21760	beta-glucosidase 47 (BGLU47); FUNCTIONS IN: cation binding, hydrolase activity, hydrolyzing O-glycosyl compounds, catalytic activity; INVOLVED IN: carbohydrate metabolic process; LOCATED IN: endomembrane system; EXPRESSED IN: 19 plant structures; EXPRESSED DURING: 13 growth stages; CONTAINS InterPro DOMAIN/s: Glycoside hydrolase, family 1 (InterPro:IPR001360), Glycoside hydrolase, family 1, activ…	248.149	230.365	205.048	441.561	557.914	409.412	227.854	21.6599	469.629	78.1284	0.00667426	2.79666e-83	2.06109	1	1
254649_at	At4g18570	Tetratricopeptide repeat (TPR)-like superfamily protein; BEST Arabidopsis thaliana protein match is: Hydroxyproline-rich glycoprotein family protein (TAIR:AT3G25690.3); Has 41355 Blast hits to 22856 proteins in 1198 species: Archae - 106; Bacteria - 4898; Metazoa - 15706; Fungi - 4501; Plants - 9175; Viruses - 1532; Other Eukaryotes - 5437 (source: NCBI BLink).	55.0726	49.4326	45.5189	93.8868	118.262	95.1317	50.0081	4.80277	102.427	13.7275	0.0033556	1.06287e-79	2.0482	1	1
254687_at	At4g13770	Encodes a cytochrome p450 enzyme that catalyzes the initial conversion of aldoximes to thiohydroximates in the synthesis of glucosinolates not derived from tryptophan. Also has a role in auxin homeostasis.	4111.39	4397.01	2322.65	8966.33	9320.69	10945.4	3610.35	1124.29	9744.13	1055.27	0.00232612	0	2.69894	1	1
254742_at	At4g13430	Encodes methylthioalkylmalate isomerase.	1709.28	1754.25	1264.5	4243.29	4570.37	5554.58	1576.01	270.713	4789.42	682.536	0.00162431	6.30008e-94	3.03894	1	1
254783_at	At4g12830	alpha/beta-Hydrolases superfamily protein; FUNCTIONS IN: hydrolase activity, catalytic activity; LOCATED IN: chloroplast; EXPRESSED IN: 15 plant structures; EXPRESSED DURING: 9 growth stages; CONTAINS InterPro DOMAIN/s: Epoxide hydrolase-like (InterPro:IPR000639), Alpha/beta hydrolase fold-1 (InterPro:IPR000073); BEST Arabidopsis thaliana protein match is: alpha/beta-Hydrolases superfamily protei…	85.5575	78.341	79.5163	206.823	144.601	138.048	81.1383	3.87199	163.158	37.9572	0.0204147	1.11036e-294	2.01086	1	1
254862_at	At4g12030	Required for the biosynthesis of methionine-derived glucosinolates. Involved in the transport of 2-keto acids between chloroplasts and the cytosol.	569.118	647.902	277.648	2161.2	2435.35	3201.37	498.223	195.043	2599.31	539.118	0.00315544	1.07896e-77	5.21716	1	1
254971_at	At4g10380	Boric acid channel. Essential for efficient boron uptake and plant development under boron limitation. Also functions in arsenite transport and tolerance. Localized preferentially in outer membrane domains of root cells.	810.603	1247.26	1355.21	2157.59	2413.12	2608.25	1137.69	288.364	2392.99	226.003	0.00404192	0	2.10337	1	1
255016_at	At4g10120	Encodes a protein with putative sucrose-phosphate synthase activity.	144.085	122.785	159.928	331.348	322.436	253.858	142.266	18.6381	302.547	42.4008	0.00389705	3.54896e-50	2.12663	1	1
255046_at	At4g09650	Encodes the chloroplast ATPase delta-subunit.	355.998	284.871	250.309	798.538	568.465	577.435	297.059	53.8882	648.146	130.32	0.0125255	1.56585e-29	2.18187	1	1
255088_at	At4g09350	Chaperone DnaJ-domain superfamily protein; FUNCTIONS IN: heat shock protein binding; INVOLVED IN: protein folding; LOCATED IN: chloroplast; EXPRESSED IN: 21 plant structures; EXPRESSED DURING: 13 growth stages; CONTAINS InterPro DOMAIN/s: Molecular chaperone, heat shock protein, Hsp40, DnaJ (InterPro:IPR015609), Heat shock protein DnaJ, N-terminal (InterPro:IPR001623), Heat shock protein DnaJ, co…	73.6123	56.0942	48.4991	171.086	149.424	123.355	59.4019	12.8792	147.955	23.8992	0.00483516	1.06296e-32	2.49075	1	1
255284_at	At4g04610	Encodes a protein disulfide isomerase-like (PDIL) protein, a member of a multigene family within the thioredoxin (TRX) superfamily. This protein also belongs to the adenosine 5'-phosphosulfate reductase-like (APRL) group.	893.099	1118.09	930.328	3577.94	3851.96	3752.5	980.507	120.599	3727.46	138.715	1.32333e-05	0	3.80157	1	1
255302_at	At4g04830	methionine sulfoxide reductase B5 (MSRB5); FUNCTIONS IN: peptide-methionine-(S)-S-oxide reductase activity; INVOLVED IN: oxidation reduction; LOCATED IN: cytosol; EXPRESSED IN: 24 plant structures; EXPRESSED DURING: 14 growth stages; CONTAINS InterPro DOMAIN/s: Methionine sulphoxide reductase B (InterPro:IPR002579), Mss4-like (InterPro:IPR011057); BEST Arabidopsis thaliana protein match is: methi…	580.353	520.596	304.625	3877.07	2540.27	3354.5	468.525	145.052	3257.28	673.686	0.00218127	3.81842e-243	6.95221	1	1
255437_at	At4g03060	Encodes a truncated and null function protein, due to a 5-bp deletion in cDNA. The functional allele in ecotype Cvi, AOP2, encodes a 2-oxoglutarate-dependent dioxygenase which is involved in glucosinolate biosynthesis. The natural variation in this locus explains the diversification of alkenyl glucosinolate among different ecotypes of Arabidopsis.	110.527	95.7194	40.2033	592.928	703.327	1047.8	82.15	37.0738	781.353	237.263	0.00726635	4.73774e-234	9.51129	1	1
255578_at	At4g01450	nodulin MtN21 /EamA-like transporter family protein; LOCATED IN: endomembrane system, membrane; EXPRESSED IN: 21 plant structures; EXPRESSED DURING: 11 growth stages; CONTAINS InterPro DOMAIN/s: Protein of unknown function DUF6, transmembrane (InterPro:IPR000620); BEST Arabidopsis thaliana protein match is: nodulin MtN21 /EamA-like transporter family protein (TAIR:AT4G01440.1); Has 2814 Blast hit…	232.345	305.872	313.592	615.101	621.239	470.464	283.936	44.8457	568.935	85.3333	0.00688292	3.52307e-28	2.00374	1	1
255715_s_at	At4g00320	F-box/RNI-like superfamily protein; FUNCTIONS IN: molecular_function unknown; INVOLVED IN: biological_process unknown; LOCATED IN: membrane; EXPRESSED IN: leaf; CONTAINS InterPro DOMAIN/s: F-box domain, Skp2-like (InterPro:IPR022364), FBD-like (InterPro:IPR006566), Leucine-rich repeat 2 (InterPro:IPR013101); BEST Arabidopsis thaliana protein match is: RNI-like superfamily protein (TAIR:AT5G41830.…	42.1725	43.3392	40.4421	75.2184	84.3212	115.64	41.9846	1.45767	91.7265	21.2039	0.0154295	0	2.18476	1	1
255720_at	At1g32060	phosphoribulokinase (PRK); FUNCTIONS IN: protein binding, phosphoribulokinase activity, ATP binding; INVOLVED IN: response to cold, defense response to bacterium, biosynthetic process, peptidyl-cysteine S-nitrosylation; LOCATED IN: in 8 components; EXPRESSED IN: 24 plant structures; EXPRESSED DURING: 15 growth stages; CONTAINS InterPro DOMAIN/s: Phosphoribulokinase/uridine kinase (InterPro:IPR006…	1200.07	1181.18	1070.8	3011.57	2247.04	2267.56	1150.69	69.8235	2508.73	435.6	0.00595796	8.76102e-249	2.1802	1	1
255773_at	At1g18590	encodes a desulfoglucosinolate sulfotransferase, involved in the final step of glucosinolate core structure biosynthesis. Has a broad-substrate specificity with preference with methionine-derived desulfoglucosinolates.	323.178	552.242	443.89	1699.63	1707.11	2033.03	439.77	114.588	1813.26	190.366	0.000431206	0	4.12319	1	1
256017_at	At1g19180	JAZ1 is a nuclear-localized protein involved in jasmonate signaling. JAZ1 transcript levels rise in response to a jasmonate stimulus. JAZ1 can interact with the COI1 F-box subunit of an SCF E3 ubiquitin ligase in a yeast-two-hybrid assay only in the presence of jasmonate-isoleucine (JA-ILE) or coronatine. Application of jasmonate methyl ester to Arabidopsis roots reduces the levels of a JAZ1:GUS …	104.008	121.672	209.518	391.305	284.677	475.937	145.066	56.5111	383.973	95.8406	0.0204891	2.43513e-13	2.64688	1	1
256244_at	At3g12520	Encodes a sulfate transporter that in induced under sulfate limitation.	80.8278	61.0191	47.8287	212.867	151.766	214.121	63.2252	16.6098	192.918	35.644	0.00464494	1.12544e-41	3.05128	1	1
256453_at	At1g75270	dehydroascorbate reductase 2 (DHAR2); FUNCTIONS IN: glutathione binding, glutathione dehydrogenase (ascorbate) activity; INVOLVED IN: protein amino acid glutathionylation; LOCATED IN: plasma membrane; EXPRESSED IN: 25 plant structures; EXPRESSED DURING: 16 growth stages; CONTAINS InterPro DOMAIN/s: Thioredoxin fold (InterPro:IPR012335), Glutathione S-transferase, C-terminal-like (InterPro:IPR0109…	416.23	437.396	467.535	966.076	1097.18	826.064	440.387	25.7831	963.106	135.581	0.00279276	3.97308e-270	2.18695	1	1
256525_at	At1g66180	The gene encodes a putative aspartyl protease (ASP). Its expression is induced in response to light and ascorbate.	309.308	345.185	368.61	936.23	1004.87	735.714	341.035	29.8681	892.271	139.859	0.00261656	3.21713e-224	2.61636	1	1
256529_at	At1g33260	Protein kinase superfamily protein; FUNCTIONS IN: kinase activity; INVOLVED IN: protein amino acid phosphorylation; LOCATED IN: cellular_component unknown; EXPRESSED IN: 16 plant structures; EXPRESSED DURING: 7 growth stages; CONTAINS InterPro DOMAIN/s: Protein kinase, ATP binding site (InterPro:IPR017441), Protein kinase, catalytic domain (InterPro:IPR000719), Serine/threonine-protein kinase-lik…	134.311	99.4214	113.127	194.053	290.918	249.706	115.62	17.5777	244.892	48.6115	0.0123347	3.63238e-37	2.11808	1	1
256603_at	At3g28270	Protein of unknown function (DUF677); CONTAINS InterPro DOMAIN/s: Protein of unknown function DUF677 (InterPro:IPR007749); BEST Arabidopsis thaliana protein match is: Protein of unknown function (DUF677) (TAIR:AT3G28290.1); Has 636 Blast hits to 621 proteins in 191 species: Archae - 37; Bacteria - 189; Metazoa - 134; Fungi - 25; Plants - 165; Viruses - 1; Other Eukaryotes - 85 (source: NCBI BLink…	181.5	161.275	193.55	765.886	627.909	365.361	178.775	16.3092	586.385	203.466	0.0258463	0	3.28002	1	1
257021_at	At3g19710	Belongs to the branched-chain amino acid aminotransferase gene family. Encodes a methionine-oxo-acid transaminase. Involved in the methionine chain elongation pathway that leads to the ultimate biosynthesis of methionine-derived glucosinolates.	2705.9	4151.6	1632.13	12259.9	11920	15687.6	2829.88	1264.3	13289.2	2084.03	0.00174997	0	4.69602	1	1
257057_at	At3g15310	transposable element gene; similar to unknown protein [Arabidopsis thaliana] (TAIR:AT5G32621.1); similar to hypothetical protein 24.t00017 [Brassica oleracea] (GB:ABD64939.1); contains InterPro domain Protein of unknown function DUF635; (InterPro:IPR006912); contains InterPro domain Bacterial adhesion; (InterPro:IPR008966)	14.7095	17.2567	14.7095	86.4568	86.0155	73.0105	15.5586	1.47063	81.8276	7.63902	0.000122813	0	5.25932	1	1
257642_at	At3g25710	Encodes a basic helix–loop–helix transcription factor that is expressed in the hypophysis-adjacent embryo cells, and is required and partially sufficient for MP-dependent root initiation. Involved in response to phosphate starvation. Negative regulator of root hair development, anthocyanin formation and Pi content.	167.21	239.691	191.746	417.886	904.673	668.279	199.549	36.8654	663.613	243.427	0.0309428	2.16691e-105	3.32556	1	1
257891_at	At3g17170	REGULATOR OF FATTY-ACID COMPOSITION 3 (RFC3); FUNCTIONS IN: structural constituent of ribosome, rRNA binding; INVOLVED IN: translation, ribosome biogenesis; LOCATED IN: ribosome, chloroplast; EXPRESSED IN: 21 plant structures; EXPRESSED DURING: 13 growth stages; CONTAINS InterPro DOMAIN/s: Translation elongation factor EF1B/ribosomal protein S6 (InterPro:IPR014717), Ribosomal protein S6 (InterPro…	113.535	87.2047	77.1083	193.263	194.237	236.727	92.6161	18.8068	208.076	24.8178	0.00302176	2.08161e-26	2.24665	1	1
258151_at	At3g18080	B-S glucosidase 44 (BGLU44); FUNCTIONS IN: in 6 functions; INVOLVED IN: carbohydrate metabolic process; LOCATED IN: cytosolic ribosome, cell wall, plant-type cell wall; EXPRESSED IN: 22 plant structures; EXPRESSED DURING: 13 growth stages; CONTAINS InterPro DOMAIN/s: Glycoside hydrolase, family 1 (InterPro:IPR001360), Glycoside hydrolase, catalytic core (InterPro:IPR017853), Glycoside hydrolase, …	466.727	525.977	347.301	1653.71	1567.21	1908.28	446.668	91.0114	1709.73	177.303	0.00039134	0	3.82775	1	1
258252_at	At3g15720	Pectin lyase-like superfamily protein; FUNCTIONS IN: polygalacturonase activity; INVOLVED IN: response to cyclopentenone, carbohydrate metabolic process; LOCATED IN: anchored to plasma membrane, anchored to membrane, plant-type cell wall; EXPRESSED IN: 21 plant structures; EXPRESSED DURING: 13 growth stages; CONTAINS InterPro DOMAIN/s: Pectin lyase fold/virulence factor (InterPro:IPR011050), Glyc…	25.5068	21.6971	19.3766	158.752	73.4459	111.137	22.1935	3.0951	114.445	42.7489	0.0203327	0	5.15668	1	1
258322_at	At3g22740	homocysteine S-methyltransferase (HMT3)	59.1478	42.9476	78.6417	439.472	217.587	456.055	60.2457	17.8724	371.038	133.151	0.0160377	2.68642e-199	6.15875	1	1
258723_at	At3g09600	Encodes a MYB-like transcription factor similar to CIRCADIAN CLOCK-ASSOCIATED1 (CCA1) and ELONGATED HYPOCOTYL (LHY). Involved in the regulation of circadian clock by modulating the pattern of histone 3 (H3) acetylation.	17.7553	60.7381	62.4117	96.1032	107.698	85.6217	46.9684	25.3131	96.4743	11.0427	0.0360509	8.21565e-15	2.05402	1	1
258807_at	At3g04030	Homeodomain-like superfamily protein; FUNCTIONS IN: sequence-specific DNA binding transcription factor activity; INVOLVED IN: regulation of transcription; EXPRESSED IN: 9 plant structures; EXPRESSED DURING: 4 anthesis, 4 leaf senescence stage, petal differentiation and expansion stage; CONTAINS InterPro DOMAIN/s: Homeodomain-like (InterPro:IPR009057), Myb, DNA-binding (InterPro:IPR014778), Myb-li…	45.7798	61.5455	56.837	89.041	137.652	109.103	54.7208	8.09313	111.932	24.4289	0.0182937	1.80926e-34	2.04551	1	1
258851_at	At3g03190	Encodes glutathione transferase belonging to the phi class of GSTs. Naming convention according to Wagner et al. (2002).	346.751	361.909	168.124	1050.33	1006.24	1503.64	292.261	107.773	1186.74	275.331	0.00634093	7.3816e-47	4.06054	1	1
258956_at	At3g01440	Encodes a subunit of the NAD(P)H complex located in the chloroplast thylakoid lumen.	33.6788	33.4313	28.1589	89.3079	67.8375	63.903	31.7563	3.11794	73.6828	13.674	0.00661624	5.63287e-120	2.32026	1	1
258977_s_at	At3g02020	encodes a monofunctional aspartate kinase	484.427	500.751	273.972	1423	1268.6	1883.28	419.717	126.482	1524.96	319.773	0.00510044	9.48861e-52	3.6333	1	1
259133_at	At3g05400	Major facilitator superfamily protein; FUNCTIONS IN: carbohydrate transmembrane transporter activity, sugar:hydrogen symporter activity; INVOLVED IN: transport, transmembrane transport; LOCATED IN: integral to membrane, membrane; EXPRESSED IN: 16 plant structures; EXPRESSED DURING: 8 growth stages; CONTAINS InterPro DOMAIN/s: Sugar transporter, conserved site (InterPro:IPR005829), Major facilitat…	168.14	115.621	120.139	334.599	405.633	300.93	134.633	29.1056	347.054	53.4509	0.00377703	1.25477e-36	2.57777	1	1
259365_at	At1g13300	Overexpression confers hypersensitivity to low phosphate-elicited inhibition of primary root growth.	31.0072	31.9359	20.5331	63.5608	73.0253	102.654	27.8254	6.33238	79.7467	20.3949	0.0135737	8.96341e-46	2.86597	1	1
259609_at	At1g52410	Contains a novel calcium-binding repeat sequence. Binds TSK in vitro. Localizes to small cytoplasmic vesicles in interphase cells. In cells synchronized for cell division, TSA1 and TSK relocalize to ends of spindle microtubules that are ahead of separating chromatids during metaphase and anaphase of mitosis. May be involved in mitosis together with TSK. Expressed preferentially in the flower and …	240.522	158.336	161.972	443.947	344.077	528.933	186.943	46.4362	438.986	92.5275	0.0135121	5.40124e-21	2.34823	1	1
259640_at	At1g52400	encodes a member of glycosyl hydrolase family 1, located in inducible ER bodies which were formed after wounding, required in inducible ER body formation	549.166	327.736	488.948	1571.27	777.731	1761.79	455.283	114.489	1370.26	521.914	0.0413091	1.41617e-43	3.00969	1	1
259655_at	At1g55210	Disease resistance-responsive (dirigent-like protein) family protein; FUNCTIONS IN: molecular_function unknown; INVOLVED IN: lignan biosynthetic process, defense response; LOCATED IN: endomembrane system; EXPRESSED IN: 22 plant structures; EXPRESSED DURING: 13 growth stages; CONTAINS InterPro DOMAIN/s: Plant disease resistance response protein (InterPro:IPR004265); BEST Arabidopsis thaliana prote…	741.441	721.093	645.713	1365.35	1606.65	1291.14	702.749	50.4315	1421.05	164.964	0.0019595	2.2636e-134	2.02213	1	1
259658_at	At1g55370	NDH-dependent cyclic electron flow 5 (NDF5); FUNCTIONS IN: carbohydrate binding, catalytic activity; INVOLVED IN: positive regulation of gene expression, photosynthetic electron transport in photosystem I; LOCATED IN: chloroplast, membrane; EXPRESSED IN: 21 plant structures; EXPRESSED DURING: 13 growth stages; CONTAINS InterPro DOMAIN/s: Glycoside hydrolase-type carbohydrate-binding (InterPro:IPR…	53.2794	36.0015	44.9865	111.841	79.1433	97.9196	44.7558	8.64127	96.3012	16.4087	0.00855914	5.06655e-25	2.1517	1	1
259681_at	At1g77760	Encodes the cytosolic minor isoform of nitrate reductase (NR). Involved in the first step of nitrate assimilation, it contributes about 15% of the nitrate reductase activity in shoots. Similar to molybdopterin oxidoreductases at the N-terminus, and to FAD/NAD-binding cytochrome reductases at the C-terminus. Cofactors: FAD, heme iron (cytochrome B-557), and molybdenum-pterin.	372.111	543.585	370.58	1154.32	1097.38	1015.77	428.758	99.4455	1089.16	69.6436	0.000707497	0	2.54026	1	1
259842_at	At1g73600	S-adenosyl-L-methionine-dependent methyltransferases superfamily protein; FUNCTIONS IN: methyltransferase activity, phosphoethanolamine N-methyltransferase activity; INVOLVED IN: metabolic process; EXPRESSED IN: guard cell; CONTAINS InterPro DOMAIN/s: Methyltransferase type 11 (InterPro:IPR013216); BEST Arabidopsis thaliana protein match is: S-adenosyl-L-methionine-dependent methyltransferases su…	394.691	433.992	275.107	1304.76	916.065	898.277	367.93	82.754	1039.7	229.72	0.0088708	6.66731e-45	2.82581	1	1
260140_at	At1g66390	production of anthocyanin pigment 2 protein (PAP2)	141.974	156.931	218.017	366.671	640.69	859.307	172.307	40.2858	622.223	246.836	0.0356702	2.30482e-83	3.61112	1	1
260236_at	At1g74470	Encodes for a multifunctional protein with geranylgeranyl reductase activity shown to catalyze the reduction of prenylated geranylgeranyl-chlorophyll a to phytyl-chlorophyll a (chlorophyll a) and free geranylgeranyl pyrophosphate to phytyl pyrophosphate.	946.128	866.17	727.961	1891.9	1436.36	1790.31	846.753	110.372	1706.19	239.136	0.00482796	1.8642e-41	2.01498	1	1
260385_at	At1g74090	encodes a desulfoglucosinolate sulfotransferase, involved in the final step of glucosinolate core structure biosynthesis. Has a broad-substrate specificity with preference with methionine-derived desulfoglucosinolates.	778.548	803.901	669.915	1973.3	2159.11	2372.28	750.788	71.1761	2168.23	199.644	0.000317365	0	2.88794	1	1
260547_at	At2g43550	Encodes a defensin-like (DEFL) family protein.	152.794	97.8151	101.791	472.374	381.237	726.634	117.467	30.6586	526.748	179.004	0.0174912	2.76327e-118	4.48423	1	1
260745_at	At1g78370	Encodes glutathione transferase belonging to the tau class of GSTs. Naming convention according to Wagner et al. (2002).	1919.21	2038.62	1289.35	8624.62	8895.24	10158.7	1749.06	402.574	9226.2	818.86	0.000143087	0	5.27495	1	1
260776_at	At1g14580	C2H2-like zinc finger protein; FUNCTIONS IN: sequence-specific DNA binding transcription factor activity, zinc ion binding, nucleic acid binding; LOCATED IN: intracellular; EXPRESSED IN: 7 plant structures; EXPRESSED DURING: LP.04 four leaves visible, LP.10 ten leaves visible, LP.02 two leaves visible, 4 leaf senescence stage; CONTAINS InterPro DOMAIN/s: Zinc finger, C2H2-like (InterPro:IPR015880…	60.9917	63.4353	64.2865	154.811	136.365	123.014	62.9045	1.71036	138.063	15.9661	0.00125856	0	2.19481	1	1
260902_at	At1g21440	Phosphoenolpyruvate carboxylase family protein; FUNCTIONS IN: isocitrate lyase activity, catalytic activity; INVOLVED IN: metabolic process; LOCATED IN: chloroplast, chloroplast stroma; EXPRESSED IN: 22 plant structures; EXPRESSED DURING: 14 growth stages; CONTAINS InterPro DOMAIN/s: Pyruvate/Phosphoenolpyruvate kinase, catalytic core (InterPro:IPR015813), Isocitrate lyase/phosphorylmutase, conse…	1326.34	1644.65	811.795	3901.9	4207.69	5511.47	1260.93	420.261	4540.35	854.799	0.00397092	1.26324e-41	3.6008	1	1
261118_at	At1g75460	ATP-dependent protease La (LON) domain protein; FUNCTIONS IN: ATP-dependent peptidase activity; INVOLVED IN: proteolysis; LOCATED IN: chloroplast; EXPRESSED IN: 19 plant structures; EXPRESSED DURING: 11 growth stages; CONTAINS InterPro DOMAIN/s: Peptidase S16, lon N-terminal (InterPro:IPR003111); BEST Arabidopsis thaliana protein match is: ATP-dependent protease La (LON) domain protein (TAIR:AT1G…	295.805	229.581	188.983	807.505	418.188	530.983	238.123	53.9208	585.559	200.314	0.0440781	6.37339e-29	2.45906	1	1
261177_at	At1g04770	Tetratricopeptide repeat (TPR)-like superfamily protein; FUNCTIONS IN: binding; INVOLVED IN: biological_process unknown; EXPRESSED IN: 23 plant structures; EXPRESSED DURING: 13 growth stages; CONTAINS InterPro DOMAIN/s: Tetratricopeptide TPR-1 (InterPro:IPR001440), Tetratricopeptide-like helical (InterPro:IPR011990), Tetratricopeptide repeat-containing (InterPro:IPR013026), Tetratricopeptide repe…	270.953	232.424	206.308	783.53	805.862	578.344	236.562	32.5203	722.579	125.409	0.002894	9.6919e-148	3.0545	1	1
261197_at	At1g12900	glyceraldehyde 3-phosphate dehydrogenase A subunit 2 (GAPA-2); FUNCTIONS IN: NAD or NADH binding, glyceraldehyde-3-phosphate dehydrogenase activity; INVOLVED IN: oxidation reduction, glycolysis, glucose metabolic process; LOCATED IN: apoplast, chloroplast stroma, chloroplast, membrane, chloroplast envelope; EXPRESSED IN: 24 plant structures; EXPRESSED DURING: 14 growth stages; CONTAINS InterPro D…	671.614	606.246	505.527	1530.54	1047.36	1322.49	594.463	83.6682	1300.13	242.366	0.00885989	2.4853e-48	2.18707	1	1
261638_at	At1g49975	INVOLVED IN: photosynthesis; LOCATED IN: photosystem I, chloroplast, thylakoid membrane; EXPRESSED IN: 20 plant structures; EXPRESSED DURING: 13 growth stages; CONTAINS InterPro DOMAIN/s: Photosystem I reaction centre subunit N (InterPro:IPR008796); Has 34 Blast hits to 34 proteins in 14 species: Archae - 0; Bacteria - 0; Metazoa - 0; Fungi - 0; Plants - 34; Viruses - 0; Other Eukaryotes - 0 (sou…	53.8845	57.8105	58.5565	137.051	96.1774	125.428	56.7505	2.50989	119.552	21.0609	0.00684551	0	2.10663	1	1
261768_at	At1g15550	Involved in later steps of the gibberellic acid biosynthetic pathway. Activated by AGAMOUS in a cal-1, ap1-1 background. Deletion of 208 bp from -1016 to -809 (&#916;-808) resulted in loss of GA-negative feedback (this sequence, which contains a 43-bp sequence GNFEI, was shown to be sufficient for GA-negative feedback).	48.0219	55.1319	51.9747	80.0912	133.471	119.128	51.7095	3.56245	110.897	27.6253	0.021196	4.31951e-182	2.14461	1	1
261772_at	At1g76240	Arabidopsis protein of unknown function (DUF241); FUNCTIONS IN: molecular_function unknown; LOCATED IN: chloroplast; EXPRESSED IN: 19 plant structures; EXPRESSED DURING: 9 growth stages; CONTAINS InterPro DOMAIN/s: Protein of unknown function DUF241, plant (InterPro:IPR004320); BEST Arabidopsis thaliana protein match is: Arabidopsis protein of unknown function (DUF241) (TAIR:AT2G17080.1); Has 409…	126.327	89.6885	83.5768	256.863	291.658	231.127	99.8642	23.1206	259.883	30.3783	0.00191144	0	2.60236	1	1
261788_at	At1g15980	encodes a novel subunit of the chloroplast NAD(P)H dehydrogenase complex, involved in cyclic electron flow around photosystem I to produce ATP.	332.785	222.361	220.817	689.577	536.611	461.022	258.654	64.2036	562.403	116.44	0.0167243	2.51895e-16	2.17434	1	1
261794_at	At1g16060	Encodes ADAP, an AP2-domain protein that interacts with ARIA. ADAP is a positive regulator of the ABA response and is also involved in regulating seedling growth.	140.779	119.47	107.713	557.746	517.108	614.109	122.654	16.7611	562.988	48.7125	0.000121182	0	4.59005	1	1
261913_at	At1g65860	belongs to the flavin-monooxygenase (FMO) family, encodes a glucosinolate S-oxygenase that catalyzes the conversion of methylthioalkyl glucosinolates to methylsulfinylalkyl glucosinolates	200.21	185.877	110.023	799.253	710.867	1143.22	165.37	48.465	884.448	228.422	0.00595001	1.21415e-145	5.3483	1	1
261958_at	At1g64500	Glutaredoxin family protein; FUNCTIONS IN: electron carrier activity, protein disulfide oxidoreductase activity; INVOLVED IN: N-terminal protein myristoylation, cell redox homeostasis; LOCATED IN: cellular_component unknown; EXPRESSED IN: 22 plant structures; EXPRESSED DURING: 13 growth stages; CONTAINS InterPro DOMAIN/s: Thioredoxin fold (InterPro:IPR012335), Glutaredoxin (InterPro:IPR002109), T…	97.392	87.7308	67.7823	271.756	209.389	173.774	84.3017	15.0998	218.306	49.596	0.0110155	2.55338e-53	2.58958	1	1
262133_at	At1g78000	Encodes a sulfate transporter that can restore sulfate uptake capacity of a yeast mutant lacking sulfate transporter genes.	42.1485	38.6651	38.8774	125.181	128.885	157.611	39.897	1.95274	137.226	17.7513	0.00070227	0	3.4395	1	1
262196_at	At1g77870	membrane-anchored ubiquitin-fold protein 5 precursor (MUB5); CONTAINS InterPro DOMAIN/s: Membrane-anchored ubiquitin-fold protein, HCG-1 (InterPro:IPR017000), Ubiquitin supergroup (InterPro:IPR019955); BEST Arabidopsis thaliana protein match is: membrane-anchored ubiquitin-fold protein 6 precursor (TAIR:AT1G22050.1); Has 157 Blast hits to 157 proteins in 19 species: Archae - 0; Bacteria - 0; Meta…	39.8975	27.5329	27.9226	62.3065	87.9569	71.849	31.7843	7.02889	74.0375	12.9645	0.007692	2.18843e-25	2.32937	1	1
262309_at	At1g70820	phosphoglucomutase, putative / glucose phosphomutase, putative; FUNCTIONS IN: intramolecular transferase activity, phosphotransferases; INVOLVED IN: carbohydrate metabolic process; LOCATED IN: chloroplast; EXPRESSED IN: 20 plant structures; EXPRESSED DURING: 13 growth stages; CONTAINS InterPro DOMAIN/s: Alpha-D-phosphohexomutase, alpha/beta/alpha domain III (InterPro:IPR005846), Alpha-D-phosphohe…	93.21	68.4819	60.3226	261.138	141.131	188.066	74.0048	17.1252	196.778	60.4758	0.0277021	2.10452e-35	2.65899	1	1
262612_at	At1g14150	Encodes a subunit of the NAD(P)H dehydrogenase complex located in the chloroplast thylakoid lumen.	158.663	112.254	105.194	320.626	213.904	230.162	125.371	29.0477	254.897	57.5007	0.0252946	1.13291e-14	2.03315	1	1
262664_at	At1g13970	Protein of unknown function (DUF1336); FUNCTIONS IN: molecular_function unknown; INVOLVED IN: N-terminal protein myristoylation; EXPRESSED IN: 20 plant structures; EXPRESSED DURING: 10 growth stages; CONTAINS InterPro DOMAIN/s: Protein of unknown function DUF1336 (InterPro:IPR009769); BEST Arabidopsis thaliana protein match is: Protein of unknown function (DUF1336) (TAIR:AT3G29180.2); Has 292 Bla…	22.3431	21.1448	22.6858	54.0552	52.111	43.7413	22.0579	0.809156	49.9692	5.48036	0.00094987	0	2.26536	1	1
262879_at	At1g64860	Subunit of chloroplast RNA polymerase, confers the ability to recognize promoter sequences on the core enzyme	253.607	246.611	212.01	501.568	446.519	490.144	237.409	22.2727	479.411	29.0516	0.000331993	0	2.01934	1	1
263133_at	At1g78450	SOUL heme-binding family protein; FUNCTIONS IN: binding; INVOLVED IN: biological_process unknown; LOCATED IN: endomembrane system; EXPRESSED IN: 13 plant structures; EXPRESSED DURING: 9 growth stages; CONTAINS InterPro DOMAIN/s: SOUL haem-binding protein (InterPro:IPR006917); BEST Arabidopsis thaliana protein match is: SOUL heme-binding family protein (TAIR:AT1G17100.1); Has 640 Blast hits to 629…	117.013	73.0169	63.9178	271.128	203.489	274.47	84.6492	28.3946	249.695	40.051	0.00433244	7.67637e-24	2.94977	1	1
263287_at	At2g36145	unknown protein; FUNCTIONS IN: molecular_function unknown; INVOLVED IN: biological_process unknown; LOCATED IN: chloroplast thylakoid membrane, chloroplast stroma, chloroplast; EXPRESSED IN: 19 plant structures; EXPRESSED DURING: 13 growth stages; Has 49 Blast hits to 49 proteins in 17 species: Archae - 0; Bacteria - 0; Metazoa - 0; Fungi - 0; Plants - 49; Viruses - 0; Other Eukaryotes - 0 (sourc…	105.67	97.7709	81.3292	223.848	214.767	193.691	94.9235	12.4179	210.769	15.4712	0.000537819	0	2.22041	1	1
263421_at	At2g17230	EXORDIUM like 5 (EXL5); FUNCTIONS IN: molecular_function unknown; INVOLVED IN: biological_process unknown; LOCATED IN: endomembrane system; EXPRESSED IN: 22 plant structures; EXPRESSED DURING: 13 growth stages; CONTAINS InterPro DOMAIN/s: Phosphate-induced protein 1 (InterPro:IPR006766); BEST Arabidopsis thaliana protein match is: EXORDIUM like 1 (TAIR:AT2G35150.1); Has 402 Blast hits to 401 prot…	176.422	220.747	207.024	455.299	453.473	341.904	201.397	22.6918	416.892	64.9477	0.0055973	8.58849e-61	2.07	1	1
263676_at	At1g09340	Encodes CHLOROPLAST RNA BINDING (CRB), a putative RNA-binding protein. CRB is important for the proper functioning of the chloroplast. Mutations in CRB also affects the circadian system, altering the expression of both oscillator and output genes.	551.917	529.877	478.333	1301.49	986.577	906.863	520.042	37.7649	1064.98	208.667	0.0112385	7.31009e-138	2.04786	1	1
263696_at	At1g31230	Encodes a bifunctional aspartate kinase/homoserine dehydrogenase. These two activities catalyze the first and the third steps toward the synthesis of the essential amino acids threonine, isoleucine and methionine.	353.061	346.021	311.198	942.034	1004.96	1193.89	336.76	22.415	1046.96	131.074	0.000759263	0	3.10892	1	1
263706_s_at	At1g31180	The AtIMD3 is one out of 3 genes encoding the enzyme 3-isopropylmalate dehydrogenase involved in leucine biosynthesis in Arabidopsis. Its subcellular location has been targeted to plastids.	661	742.073	484.994	2391.24	2521.65	3289.11	629.356	131.429	2734	485.143	0.00191891	2.54713e-169	4.34413	1	1
263714_at	At2g20610	Confers auxin overproduction. Mutants have an over-proliferation of lateral roots. Encodes a C-S lyase involved in converting S-alkylthiohydroximate to thiohydroximate in glucosinolate biosynthesis.	839.823	975.915	1017.3	2128.26	2167.9	2697.19	944.347	92.8557	2331.12	317.648	0.00191356	1.54198e-147	2.4685	1	1
263761_at	At2g21330	fructose-bisphosphate aldolase 1 (FBA1); FUNCTIONS IN: fructose-bisphosphate aldolase activity, catalytic activity; INVOLVED IN: response to cadmium ion, pentose-phosphate shunt; LOCATED IN: in 8 components; EXPRESSED IN: 25 plant structures; EXPRESSED DURING: 15 growth stages; CONTAINS InterPro DOMAIN/s: Aldolase-type TIM barrel (InterPro:IPR013785), Fructose-bisphosphate aldolase, class-I (Inte…	721.644	756.966	625.117	2367.24	1686.77	1741.75	701.242	68.251	1931.92	378.002	0.00515888	3.9545e-214	2.755	1	1
264315_at	At1g70370	polygalacturonase 2 (PG2); FUNCTIONS IN: polygalacturonase activity; INVOLVED IN: biological_process unknown; LOCATED IN: endomembrane system; EXPRESSED IN: 23 plant structures; EXPRESSED DURING: 13 growth stages; CONTAINS InterPro DOMAIN/s: BURP (InterPro:IPR004873); BEST Arabidopsis thaliana protein match is: BURP domain-containing protein (TAIR:AT1G23760.1); Has 2933 Blast hits to 2085 protein…	515.546	334.366	400.804	1243.54	1032.15	1050.5	416.906	91.6565	1108.73	117.11	0.00128823	0	2.65943	1	1
264442_at	At1g27480	alpha/beta-Hydrolases superfamily protein; FUNCTIONS IN: phosphatidylcholine-sterol O-acyltransferase activity; INVOLVED IN: lipid metabolic process; LOCATED IN: plasma membrane, vacuole; EXPRESSED IN: 21 plant structures; EXPRESSED DURING: 13 growth stages; CONTAINS InterPro DOMAIN/s: Lecithin:cholesterol acyltransferase (InterPro:IPR003386); Has 1076 Blast hits to 1070 proteins in 248 species: …	44.5457	40.0179	47.3865	134.227	97.9262	99.6219	43.9834	3.71633	110.592	20.4862	0.00518676	1.42104e-211	2.5144	1	1
264638_at	At1g65480	FT, together with LFY, promotes flowering and is antagonistic with its homologous gene, TERMINAL FLOWER1 (TFL1). FT is expressed in leaves and is induced by long day treatment. Either the FT mRNA or protein is translocated to the shoot apex where it induces its own expression. Recent data suggests that FT protein acts as a long-range signal. FT is a target of CO and acts upstream of SOC1.	53.3376	63.62	72.4367	237.736	260.753	212.861	63.1314	9.55894	237.117	23.9524	0.000306695	0	3.75592	1	1
264745_at	At1g62180	encodes a adenosine 5'-phosphosulfate reductase, involved in sulfate assimilation. Is a major effect locus for natural variation of shoot sulfate content in Arabidopsis.	505.629	483.806	416.326	1739.81	1819.63	1389.03	468.587	46.5561	1649.49	229.068	0.000940079	0	3.52014	1	1
264839_at	At1g03630	Encodes for a protein with protochlorophyllide oxidoreductase activity. The enzyme is NADPH- and light-dependent.	298.832	213.95	207.843	784.235	670.986	709.403	240.209	50.8613	721.541	57.5923	0.000409431	0	3.00381	1	1
265121_at	At1g62560	belongs to the flavin-monooxygenase (FMO) family, encodes a glucosinolate S-oxygenase that catalyzes the conversion of methylthioalkyl glucosinolates to methylsulfinylalkyl glucosinolates	693.188	799.794	375.925	2348.06	2642.83	2866.94	622.969	220.486	2619.28	260.242	0.000533083	0	4.20451	1	1
265475_at	At2g15620	Involved in the second step of nitrate assimilation. Its expression is induced by nitrate.	562.151	674.999	384.102	1204.38	1246.62	985.383	540.417	146.661	1145.46	140.232	0.00667698	7.83817e-14	2.11959	1	1
265615_at	At2g25450	encodes a protein whose sequence is similar to ACC oxidase	875.97	775.277	626.783	2858.19	2141.5	3035.33	759.343	125.355	2678.34	473.276	0.00245819	6.50289e-155	3.52718	1	1
265704_at	At2g03420	unknown protein; Has 38 Blast hits to 38 proteins in 17 species: Archae - 0; Bacteria - 0; Metazoa - 0; Fungi - 0; Plants - 38; Viruses - 0; Other Eukaryotes - 0 (source: NCBI BLink).	41.5551	42.8856	35.2131	97.7839	71.6726	91.8081	39.8846	4.09995	87.0882	13.6806	0.00460867	1.79492e-88	2.1835	1	1
265939_at	At2g19650	Cysteine/Histidine-rich C1 domain family protein; INVOLVED IN: intracellular signaling pathway; EXPRESSED IN: 21 plant structures; EXPRESSED DURING: 13 growth stages; CONTAINS InterPro DOMAIN/s: Protein kinase C-like, phorbol ester/diacylglycerol binding (InterPro:IPR002219), DC1 (InterPro:IPR004146), C1-like (InterPro:IPR011424); BEST Arabidopsis thaliana protein match is: Cysteine/Histidine-ric…	111.086	93.08	79.6572	205.672	201.404	200.396	94.6077	15.7699	202.491	2.80091	0.000308614	0	2.14032	1	1
266030_x_at	At2g05870	transposable element gene; similar to cytochrome P-450 aromatase-related [Arabidopsis thaliana] (TAIR:AT4G07435.1); contains InterPro domain Nucleic acid-binding, OB-fold, subgroup; (InterPro:IPR012340); contains InterPro domain Nucleic acid-binding, OB-fold; (InterPro:IPR008994)	69.8207	79.4178	76.4045	143.898	168.704	144.713	75.2143	4.90801	152.438	14.0926	0.000857231	0	2.02672	1	1
266316_at	At2g27080	Late embryogenesis abundant (LEA) hydroxyproline-rich glycoprotein family; CONTAINS InterPro DOMAIN/s: Late embryogenesis abundant protein, group 2 (InterPro:IPR004864); BEST Arabidopsis thaliana protein match is: Late embryogenesis abundant (LEA) hydroxyproline-rich glycoprotein family (TAIR:AT5G21130.1); Has 1062 Blast hits to 1061 proteins in 28 species: Archae - 0; Bacteria - 0; Metazoa - 0; …	77.7186	73.8629	72.3627	348.394	208.637	156.369	74.6481	2.76289	237.8	99.2787	0.0466165	0	3.18562	1	1
266326_at	At2g46650	member of Cytochromes b5	944.167	822.126	592.674	2595.35	2983.4	3486.01	786.322	178.461	3021.58	446.556	0.0012924	0	3.84268	1	1
266352_at	At2g01610	Plant invertase/pectin methylesterase inhibitor superfamily protein; FUNCTIONS IN: enzyme inhibitor activity, pectinesterase inhibitor activity, pectinesterase activity; INVOLVED IN: biological_process unknown; LOCATED IN: endomembrane system; EXPRESSED IN: 22 plant structures; EXPRESSED DURING: 13 growth stages; CONTAINS InterPro DOMAIN/s: Pectinesterase inhibitor (InterPro:IPR006501); BEST Arab…	232.514	175.79	107.719	405.513	380.419	336.239	172.008	62.4836	374.057	35.0721	0.0081369	0	2.17465	1	1
266395_at	At2g43100	isopropylmalate isomerase 2 (IPMI2); FUNCTIONS IN: hydro-lyase activity, 3-isopropylmalate dehydratase activity; INVOLVED IN: leucine biosynthetic process, metabolic process; LOCATED IN: plastid; EXPRESSED IN: 20 plant structures; EXPRESSED DURING: 10 growth stages; CONTAINS InterPro DOMAIN/s: 3-isopropylmalate dehydratase, small subunit-like (InterPro:IPR012305), Aconitase A/isopropylmalate dehy…	298.43	323.104	189.373	1677.67	1700.47	2051.31	270.303	71.1647	1809.82	209.452	0.000271604	0	6.69552	1	1
266551_at	At2g35260	unknown protein; FUNCTIONS IN: molecular_function unknown; INVOLVED IN: biological_process unknown; LOCATED IN: chloroplast; EXPRESSED IN: 21 plant structures; EXPRESSED DURING: 13 growth stages; BEST Arabidopsis thaliana protein match is: unknown protein (TAIR:AT4G17840.1); Has 42 Blast hits to 42 proteins in 14 species: Archae - 0; Bacteria - 0; Metazoa - 0; Fungi - 0; Plants - 42; Viruses - 0;…	322.896	267.974	247.126	748.622	582.761	693.779	279.332	39.1412	675.054	84.5008	0.00181546	1.17638e-68	2.41667	1	1
266663_at	At2g25790	Leucine-rich receptor-like protein kinase family protein; FUNCTIONS IN: protein serine/threonine kinase activity, kinase activity, ATP binding; INVOLVED IN: transmembrane receptor protein tyrosine kinase signaling pathway, protein amino acid phosphorylation; LOCATED IN: plasma membrane; EXPRESSED IN: 23 plant structures; EXPRESSED DURING: 15 growth stages; CONTAINS InterPro DOMAIN/s: Protein kina…	197.434	157.552	173.494	274.95	443.48	446.501	176.16	20.0746	388.311	98.1847	0.0214545	7.62724e-75	2.20431	1	1
266820_at	At2g44940	encodes a member of the DREB subfamily A-4 of ERF/AP2 transcription factor family. The protein contains one AP2 domain. There are 17 members in this subfamily including TINY.	204.086	168.86	149.903	360.58	600.263	377.658	174.283	27.4954	446.167	133.724	0.0260686	9.32182e-66	2.56001	1	1
266989_at	At2g39330	jacalin-related lectin 23 (JAL23); FUNCTIONS IN: molecular_function unknown; INVOLVED IN: biological_process unknown; LOCATED IN: vacuole; EXPRESSED IN: 24 plant structures; EXPRESSED DURING: 14 growth stages; CONTAINS InterPro DOMAIN/s: Mannose-binding lectin (InterPro:IPR001229); BEST Arabidopsis thaliana protein match is: jacalin-related lectin 22 (TAIR:AT2G39310.3); Has 1977 Blast hits to 736…	195.766	187.543	177.677	1003.76	809.061	1378.42	186.995	9.05666	1063.75	289.38	0.00631815	0	5.68863	1	1
267112_at	At2g14750	Encodes adenosine-5'-phosphosulfate kinase. Provides activated sulfate for sulfation of secondary metabolites, including the glucosinolates. Essential for pollen viability.	1386.23	1591.27	1479.22	3419.32	3500.86	4030.39	1485.58	102.667	3650.19	331.773	0.000417579	0	2.45709	1	1
267115_s_at	At2g32540	encodes a gene similar to cellulose synthase	92.0411	68.3794	65.9365	216.928	213.527	200.444	75.4523	14.4182	210.3	8.70289	0.000156718	0	2.78719	1	1
249215_at	At5g42800	dihydroflavonol reductase. Catalyzes the conversion of dihydroquercetin to leucocyanidin in the biosynthesis of anthocyanins.	25.1215	28.3764	27.6336	88.5019	65.7639	90.1608	27.0438	1.7057	81.4755	13.6319	0.00236112	0	3.01272	1	1
250083_at	At5g17220	Encodes glutathione transferase belonging to the phi class of GSTs. Naming convention according to Wagner et al. (2002). Mutants display no pigments on leaves and stems.	33.4467	25.6121	35.6367	182.4	130.494	159.077	31.5651	5.27052	157.323	25.9976	0.00119872	0	4.98409	1	1
244990_s_at	orf77.1	hypothetical protein	20.1194	36.9961	46.8526	248.317	18.2545	53.5131	34.656	13.5193	106.695	123.909	0.373451	2.72339e-20	3.07868	1	1
247252_at	At5g64770	Encodes a root meristem growth factor (RGF). Belongs to a family of functionally redundant homologous peptides that are secreted, tyrosine-sulfated, and expressed mainly in the stem cell area and the innermost layer of central columella cells. RGFs are required for maintenance of the root stem cell niche and transit amplifying cell proliferation. Members of this family include: At5g60810 (RGF1), …	96.5783	96.8584	94.8032	163.827	298.288	222.95	96.08	1.11455	228.355	67.3932	0.0272999	0	2.37672	1	1
250287_at	At5g13330	encodes a member of the ERF (ethylene response factor) subfamily B-4 of ERF/AP2 transcription factor family. The protein contains one AP2 domain. There are 7 members in this subfamily.	28.4941	25.6729	31.9392	94.9593	73.5092	43.8432	28.7021	3.13831	70.7706	25.6679	0.0479365	3.06952e-119	2.4657	1	1
250589_at	At5g07700	Encodes a putative transcription factor (MYB76).	27.8221	31.4833	27.7329	55.3043	42.4167	77.0937	29.0128	2.14004	58.2716	17.5279	0.0454707	5.95669e-124	2.00848	1	1
251488_at	At3g59440	Calcium-binding EF-hand family protein; FUNCTIONS IN: calcium ion binding; INVOLVED IN: biological_process unknown; LOCATED IN: endomembrane system; EXPRESSED IN: root; CONTAINS InterPro DOMAIN/s: EF-Hand 1, calcium-binding site (InterPro:IPR018247), EF-HAND 2 (InterPro:IPR018249), EF-hand-like domain (InterPro:IPR011992), Calcium-binding EF-hand (InterPro:IPR002048), EF-hand (InterPro:IPR018248)…	50.7754	48.0178	36.9065	82.7669	113.71	77.0922	45.2332	7.34178	91.1897	19.7085	0.0193565	2.18047e-27	2.01599	1	1
256015_at	At1g19150	PSI type II chlorophyll a/b-binding protein (Lhca2*1) mRNA,	44.0726	52.0001	53.9253	203.739	108.693	169.11	49.9993	5.2222	160.514	48.1026	0.0167324	3.97641e-294	3.21032	1	1
258503_at	At3g02500	unknown protein; BEST Arabidopsis thaliana protein match is: unknown protein (TAIR:AT5G16030.1); Has 49 Blast hits to 49 proteins in 10 species: Archae - 0; Bacteria - 0; Metazoa - 0; Fungi - 0; Plants - 49; Viruses - 0; Other Eukaryotes - 0 (source: NCBI BLink).	42.8166	38.5524	33.5588	92.0608	63.4524	83.7776	38.3093	4.63368	79.7636	14.7205	0.00964299	3.73942e-54	2.0821	1	1
262312_at	At1g70830	MLP-like protein 28 (MLP28); FUNCTIONS IN: molecular_function unknown; INVOLVED IN: response to biotic stimulus, defense response; LOCATED IN: cellular_component unknown; EXPRESSED IN: 22 plant structures; EXPRESSED DURING: 14 growth stages; CONTAINS InterPro DOMAIN/s: Bet v I allergen (InterPro:IPR000916); BEST Arabidopsis thaliana protein match is: MLP-like protein 34 (TAIR:AT1G70850.3); Has 82…	274.611	112.84	145.163	1025.53	319.444	1691.07	177.538	85.6069	1012.02	685.913	0.104715	5.93443e-64	5.70028	1	1
266357_at	At2g32290	beta-amylase 6 (BAM6); FUNCTIONS IN: cation binding, beta-amylase activity, catalytic activity; INVOLVED IN: cellulose biosynthetic process, carbohydrate metabolic process, polysaccharide catabolic process; LOCATED IN: chloroplast; EXPRESSED IN: 14 plant structures; EXPRESSED DURING: 8 growth stages; CONTAINS InterPro DOMAIN/s: Glycoside hydrolase, family 14, conserved site (InterPro:IPR018238), …	29.709	24.5713	29.8831	109.188	86.4261	66.0229	28.0545	3.01776	87.2122	21.5931	0.00931148	1.12727e-252	3.10867	1	1
262902_x_at	At1g59930	Encodes a maternally expressed imprinted gene.	30.7987	32.3787	32.9095	148.068	71.2358	162.12	32.029	1.09802	127.141	48.9226	0.0281349	0	3.96957	1	1
248676_at	At5g48850	homologous to the wheat sulphate deficiency-induced gene sdi1. Expression in root and leaf is induced by sulfur starvation. Knockout mutants retained higher root and leaf sulfate concentrations, indicating a role in regulation of stored sulfate pools.	25.1939	23.8073	20.2836	208.579	45.801	45.5308	23.0949	2.53146	99.9704	94.0583	0.229952	0	4.32867	1	1
248759_at	At5g47610	RING/U-box superfamily protein; FUNCTIONS IN: zinc ion binding; EXPRESSED IN: 17 plant structures; EXPRESSED DURING: 12 growth stages; CONTAINS InterPro DOMAIN/s: Zinc finger, RING-type (InterPro:IPR001841), Zinc finger, C3HC4 RING-type (InterPro:IPR018957); BEST Arabidopsis thaliana protein match is: RING/U-box superfamily protein (TAIR:AT4G17245.1); Has 1807 Blast hits to 1807 proteins in 277 s…	18.9458	16.0754	15.4846	43.141	32.6082	26.8618	16.8353	1.85148	34.2037	8.25603	0.0236825	2.37354e-59	2.03167	1	1
251457_s_at	At3g60160	member of MRP subfamily	20.863	19.9283	18.4829	71.4388	44.7216	40.5839	19.758	1.19914	52.2481	16.7479	0.0285286	0	2.6444	1	1
251899_at	At3g54400	Eukaryotic aspartyl protease family protein; FUNCTIONS IN: aspartic-type endopeptidase activity; INVOLVED IN: proteolysis; LOCATED IN: apoplast, cell wall, chloroplast, plant-type cell wall; EXPRESSED IN: 21 plant structures; EXPRESSED DURING: 14 growth stages; CONTAINS InterPro DOMAIN/s: Peptidase aspartic (InterPro:IPR021109), Peptidase aspartic, catalytic (InterPro:IPR009007), Peptidase A1 (In…	25.638	18.3275	15.7271	140.066	134.464	89.2455	19.8975	5.13857	121.258	27.8651	0.00345005	7.99856e-256	6.09414	1	1
257271_at	At3g28007	Nodulin MtN3 family protein; LOCATED IN: endomembrane system, integral to membrane, membrane; EXPRESSED IN: 15 plant structures; EXPRESSED DURING: 8 growth stages; CONTAINS InterPro DOMAIN/s: MtN3/saliva-related transmembrane protein, conserved region (InterPro:IPR018169), RAG1-activating protein 1 homologue (InterPro:IPR018179), RAG1-activating protein-1-related (InterPro:IPR004316); BEST Arabid…	20.0673	21.5367	22.5949	33.5865	55.9486	46.0033	21.3996	1.26938	45.1795	11.2038	0.0217161	7.58921e-231	2.11123	1	1
259620_s_at	At1g42705	transposable element gene; hAT-like transposase family (hobo/Ac/Tam3), has a 2.3e-66 P-value blast match to GB:AAD24567 transposase Tag2 (hAT-element) (Arabidopsis thaliana)	57.3738	52.707	54.8185	190.202	191.497	204.27	54.9664	2.3369	195.323	7.77567	7.41002e-06	0	3.5535	1	1
262717_s_at	At1g16410	member of CYP79F	232.61	287.994	125.394	1133.9	1088.14	1275.89	215.333	82.6656	1165.98	97.8995	0.000211415	0	5.41478	1	1
265892_at	At2g15020	unknown protein; BEST Arabidopsis thaliana protein match is: unknown protein (TAIR:AT5G64190.1); Has 72 Blast hits to 72 proteins in 10 species: Archae - 0; Bacteria - 0; Metazoa - 0; Fungi - 0; Plants - 72; Viruses - 0; Other Eukaryotes - 0 (source: NCBI BLink).	47.1114	38.2431	29.1143	160.507	128.016	76.579	38.1563	8.99889	121.701	42.319	0.0287135	3.52034e-58	3.18954	1	1
265486_at	At2g15560	Putative endonuclease or glycosyl hydrolase; BEST Arabidopsis thaliana protein match is: Putative endonuclease or glycosyl hydrolase (TAIR:AT3G62200.1); Has 355 Blast hits to 333 proteins in 56 species: Archae - 0; Bacteria - 12; Metazoa - 73; Fungi - 48; Plants - 215; Viruses - 0; Other Eukaryotes - 7 (source: NCBI BLink).	32.2876	42.2264	36.4395	274.556	215.075	533.691	36.9845	4.99177	341.107	169.413	0.0359432	0	9.22298	1	1
246236_at	At4g36470	S-adenosyl-L-methionine-dependent methyltransferases superfamily protein; CONTAINS InterPro DOMAIN/s: SAM dependent carboxyl methyltransferase (InterPro:IPR005299); BEST Arabidopsis thaliana protein match is: S-adenosyl-L-methionine-dependent methyltransferases superfamily protein (TAIR:AT3G11480.1); Has 909 Blast hits to 891 proteins in 125 species: Archae - 0; Bacteria - 69; Metazoa - 9; Fungi …	51.9572	56.7019	47.6482	97.2592	120.212	105.547	52.1024	4.52862	107.673	11.6234	0.00151874	3.06389e-100	2.06656	1	1
253971_at	At4g26530	Aldolase superfamily protein; FUNCTIONS IN: fructose-bisphosphate aldolase activity; INVOLVED IN: glycolysis, metabolic process; LOCATED IN: chloroplast; EXPRESSED IN: 18 plant structures; EXPRESSED DURING: 11 growth stages; CONTAINS InterPro DOMAIN/s: Aldolase-type TIM barrel (InterPro:IPR013785), Fructose-bisphosphate aldolase, class-I (InterPro:IPR000741); BEST Arabidopsis thaliana protein mat…	48.7158	44.8175	45.9432	463.636	167.577	102.444	46.4922	2.00629	244.553	192.507	0.149349	0	5.26008	1	1
255958_at	At1g22150	sulfate transporter Sultr1;3	16.669	20.1927	20.1724	74.6858	89.4053	53.529	19.0114	2.02857	72.5401	18.0341	0.0069398	0	3.81562	1	1
257280_at	At3g14440	Encodes 9-<i>cis</i>-epoxycarotenoid dioxygenase, a key enzyme in the biosynthesis of abscisic acid. Regulated in response to drought and salinity. Expressed in roots, flowers and seeds. Localized to the chloroplast stroma and thylakoid membrane.	13.595	14.5871	15.2618	81.1841	35.4156	17.844	14.4813	0.838411	44.8146	32.6993	0.183505	0	3.09465	1	1
259040_at	At3g09270	Encodes glutathione transferase belonging to the tau class of GSTs. Naming convention according to Wagner et al. (2002).	16.9519	17.9851	16.3912	30.1754	38.5417	36.0538	17.1094	0.808536	34.9237	4.29612	0.00212513	0	2.0412	1	1
266024_at	At2g05950	transposable element gene; similar to unknown protein [Arabidopsis thaliana] (TAIR:AT3G32050.1); similar to transposon-like ORF [Brassica rapa] (GB:BAA85462.1)	15.1884	15.2545	15.8351	119.256	85.595	118.613	15.426	0.355813	107.821	19.2514	0.00114461	0	6.9896	1	1
266680_s_at	At2g19850	unknown protein; FUNCTIONS IN: molecular_function unknown; INVOLVED IN: biological_process unknown; BEST Arabidopsis thaliana protein match is: unknown protein (TAIR:AT3G54730.4); Has 0 Blast hits to 0 proteins in 0 species (source: NCBI BLink).	39.8062	24.8062	29.1829	83.8469	95.8092	78.6417	31.2651	7.71376	86.0993	8.80259	0.00125409	0	2.75385	1	1
252183_at	At3g50740	UGT72E1 is an UDPG:coniferyl alcohol glucosyltransferase which specifically glucosylates sinapyl- and coniferyl aldehydes. The enzyme is thought to be involved in lignin metabolism.	183.942	262.907	245.327	333.035	361.455	364.672	230.726	41.4582	353.054	17.4117	0.00922619	0	1.53019	0	1
253281_at	At4g34138	UDP-glucosyl transferase 73B1 (UGT73B1); FUNCTIONS IN: quercetin 3-O-glucosyltransferase activity, UDP-glycosyltransferase activity, quercetin 7-O-glucosyltransferase activity, abscisic acid glucosyltransferase activity; INVOLVED IN: metabolic process; LOCATED IN: endomembrane system; EXPRESSED IN: 20 plant structures; EXPRESSED DURING: 10 growth stages; CONTAINS InterPro DOMAIN/s: UDP-glucuronos…	83.7929	87.8263	88.405	177.413	114.21	148.883	86.6747	2.51246	146.835	31.6508	0.0304463	0	1.6941	0	1
261046_at	At1g01390	UDP-Glycosyltransferase superfamily protein; FUNCTIONS IN: UDP-glycosyltransferase activity, transferase activity, transferring glycosyl groups; INVOLVED IN: metabolic process; EXPRESSED IN: 7 plant structures; EXPRESSED DURING: 9 growth stages; CONTAINS InterPro DOMAIN/s: UDP-glucuronosyl/UDP-glucosyltransferase (InterPro:IPR002213); BEST Arabidopsis thaliana protein match is: UDP-glucosyl trans…	54.3149	49.2368	60.2235	97.8159	73.5983	76.9503	54.5917	5.4986	82.7882	13.1219	0.0264714	6.58345e-19	1.5165	0	1
261048_at	At1g01420	UDP-glucosyl transferase 72B3 (UGT72B3); FUNCTIONS IN: quercetin 3-O-glucosyltransferase activity, UDP-glycosyltransferase activity, transferase activity, transferring glycosyl groups; INVOLVED IN: metabolic process; LOCATED IN: cellular_component unknown; EXPRESSED IN: 11 plant structures; EXPRESSED DURING: LP.04 four leaves visible, petal differentiation and expansion stage; CONTAINS InterPro D…	88.4613	75.5823	73.6401	140.616	152.749	112.159	79.2279	8.05513	135.175	20.8349	0.0122716	2.47581e-33	1.70615	0	1
263184_at	At1g05560	A UDP-glucose transferase localized in the phragmoplast. It has been co-purified with the callose synthase complex and may transfer UDP-glucose from sucrose synthase to the callose synthase and thus help form a substrate channel for the synthesis of callose at the forming cell plate. Induced by salicylic acid. Independent of NPR1 for their induction by salicylic acid. UGT1 encodes a protein with …	26.0342	20.4034	27.1314	58.1327	39.2483	40.0203	24.523	3.60961	45.8005	10.6871	0.0308731	1.79713e-24	1.86765	0	1
264873_at	At1g24100	Encodes a UDP-glucose:thiohydroximate S-glucosyltransferase, involved in glucosinolate biosynthesis	764.834	822.404	859.224	1159.4	1243.14	1480.01	815.488	47.5737	1294.18	166.287	0.00868764	5.04086e-68	1.587	0	1
246465_at	At5g17000	Zinc-binding dehydrogenase family protein; FUNCTIONS IN: oxidoreductase activity, binding, catalytic activity, zinc ion binding; INVOLVED IN: response to oxidative stress; EXPRESSED IN: cultured cell, leaf; CONTAINS InterPro DOMAIN/s: GroES-like (InterPro:IPR011032), NAD(P)-binding domain (InterPro:IPR016040), Alcohol dehydrogenase, C-terminal (InterPro:IPR013149), Alcohol dehydrogenase superfami…	28.7572	29.7129	31.9286	50.2305	61.2485	49.0019	30.1329	1.62686	53.4937	6.74394	0.00430615	1.66597e-136	1.77526	0	1
253268_s_at	At4g34135	The At4g34135 gene encodes a flavonol 7-O-glucosyltransferase (EC 2.4.1.237) that glucosylates also with a 20 fold lower activity flavonols (kaempferol and quercetin) at the 3-O-position.	71.0722	86.6533	92.2931	144.963	141.282	129.541	83.3395	10.9917	138.595	8.05468	0.00216507	0	1.66302	0	1
253332_at	At4g33420	Peroxidase superfamily protein; FUNCTIONS IN: peroxidase activity, heme binding; INVOLVED IN: response to oxidative stress, oxidation reduction; EXPRESSED IN: 20 plant structures; EXPRESSED DURING: 10 growth stages; CONTAINS InterPro DOMAIN/s: Haem peroxidase (InterPro:IPR010255), Plant peroxidase (InterPro:IPR000823), Peroxidases heam-ligand binding site (InterPro:IPR019793), Haem peroxidase, pl…	281.232	294.573	497.497	665.935	654.337	583.488	357.767	121.193	634.587	44.6314	0.0206097	0	1.77374	0	1
254667_at	At4g18280	glycine-rich cell wall protein-related; Has 30201 Blast hits to 17322 proteins in 780 species: Archae - 12; Bacteria - 1396; Metazoa - 17338; Fungi - 3422; Plants - 5037; Viruses - 0; Other Eukaryotes - 2996 (source: NCBI BLink).	132.054	118.8	150.847	209.372	218.069	175.448	133.901	16.1029	200.963	22.5203	0.0137442	5.45867e-13	1.50084	0	1
248271_at	At5g53420	CCT motif family protein; FUNCTIONS IN: molecular_function unknown; INVOLVED IN: biological_process unknown; LOCATED IN: cellular_component unknown; EXPRESSED IN: 23 plant structures; EXPRESSED DURING: 13 growth stages; CONTAINS InterPro DOMAIN/s: CCT domain (InterPro:IPR010402); BEST Arabidopsis thaliana protein match is: CCT motif family protein (TAIR:AT4G27900.2); Has 30201 Blast hits to 17322…	444.061	525.3	563.717	798.694	948.848	903.692	511.026	61.0918	883.745	77.0388	0.00278382	0	1.72935	0	1
249775_at	At5g24160	squalene monoxygenase 6 (SQE6); FUNCTIONS IN: squalene monooxygenase activity, oxidoreductase activity, FAD binding; INVOLVED IN: sterol biosynthetic process; LOCATED IN: endomembrane system, integral to membrane; EXPRESSED IN: 12 plant structures; EXPRESSED DURING: 9 growth stages; CONTAINS InterPro DOMAIN/s: Squalene epoxidase (InterPro:IPR013698), FAD dependent oxidoreductase (InterPro:IPR0060…	174.394	160.121	144.419	347.356	245.547	348.471	159.645	14.9931	313.791	59.1041	0.011888	6.19156e-71	1.96556	0	1
259548_at	At1g35260	MLP-like protein 165 (MLP165); FUNCTIONS IN: molecular_function unknown; INVOLVED IN: response to biotic stimulus, defense response; LOCATED IN: cellular_component unknown; EXPRESSED IN: 15 plant structures; EXPRESSED DURING: 7 growth stages; CONTAINS InterPro DOMAIN/s: Bet v I allergen (InterPro:IPR000916); BEST Arabidopsis thaliana protein match is: MLP-like protein 168 (TAIR:AT1G35310.1); Has …	116.11	109.508	107.238	175.238	178.754	202.661	110.952	4.60856	185.551	14.9215	0.00116469	0	1.67235	0	1
263320_at	At2g47180	GolS1 is a galactinol synthase that catalyzes the formation of galactinol from UDP-galactose and myo-inositol. GolS1 transcript levels rise in response to methyl viologen, an oxidative damage-inducing agent. Plants over-expressing GolS1 have increased tolerance to salt, chilling, and high-light stress.	1437.04	1278.45	1759.89	2592.48	1965.44	2670.37	1491.79	245.341	2409.43	386.475	0.0255368	9.27684e-11	1.61512	0	1
264635_at	At1g65500	unknown protein; FUNCTIONS IN: molecular_function unknown; INVOLVED IN: biological_process unknown; LOCATED IN: endomembrane system; EXPRESSED IN: 14 plant structures; EXPRESSED DURING: 9 growth stages; BEST Arabidopsis thaliana protein match is: unknown protein (TAIR:AT1G65486.1); Has 23 Blast hits to 23 proteins in 2 species: Archae - 0; Bacteria - 0; Metazoa - 0; Fungi - 0; Plants - 23; Viruse…	224.949	192.589	239.391	301.414	342.04	377.423	218.976	23.9659	340.292	38.0349	0.00948963	1.82367e-18	1.55401	0	1
264680_at	At1g65510	unknown protein; FUNCTIONS IN: molecular_function unknown; INVOLVED IN: N-terminal protein myristoylation; LOCATED IN: endomembrane system; EXPRESSED IN: 9 plant structures; EXPRESSED DURING: LP.06 six leaves visible, LP.04 four leaves visible, 4 anthesis, petal differentiation and expansion stage, LP.08 eight leaves visible; BEST Arabidopsis thaliana protein match is: unknown protein (TAIR:AT1G6…	190.873	199.068	231.359	408.669	370.805	389.167	207.1	21.4046	389.547	18.935	0.000380334	0	1.88096	0	1
244968_at	rpl33	ribosomal protein L33	978.682	1138.17	1220.06	2063.56	1380.07	1666.43	1112.3	122.751	1703.35	343.236	0.0483964	7.43702e-17	1.53137	0	1
245015_at	rbcL	large subunit of riblose-1,5-bisphosphate carboxylase/oxygenase	1207.74	1339.24	979.611	2427.94	1633.36	2007.56	1175.53	181.966	2022.95	397.51	0.0283733	7.24813e-16	1.72089	0	1
245016_at	accD	carboxytransferase beta subunit	150.367	191.427	203.294	326.797	271.626	279.592	181.696	27.7731	292.672	29.8203	0.00919255	4.4867e-12	1.61078	0	1
245094_at	At2g40840	Encodes a cytosolic protein with transglucosidase and amylomaltase activity. It is an essential component of the pathway from starch to sucrose and cellular metabolism in leaves at night. The protein binds to heteroglycans and utilizes glucose, mannose and xylose as acceptors. Fucose and galactose can also act as acceptors but less efficiently than the previous three. It was also was also recentl…	1063.07	1114.31	1111.41	1652.25	1761.82	1526.63	1096.27	28.7833	1646.9	117.686	0.00140761	9.42292e-241	1.50228	0	1
245150_at	At2g47590	photolyase/blue light photoreceptor PHR2 (PHR2) mRNA,	161.261	158.652	134.284	263.58	234.384	239.026	151.399	14.8794	245.664	15.689	0.00164817	0	1.62263	0	1
245196_at	At1g67750	Pectate lyase family protein; FUNCTIONS IN: pectate lyase activity; INVOLVED IN: biological_process unknown; LOCATED IN: endomembrane system; EXPRESSED IN: 21 plant structures; EXPRESSED DURING: 13 growth stages; CONTAINS InterPro DOMAIN/s: Pectin lyase fold/virulence factor (InterPro:IPR011050), AmbAllergen (InterPro:IPR018082), Pectate lyase/Amb allergen (InterPro:IPR002022), Pectin lyase fold …	206.962	182.287	154.898	249.39	399.514	334.093	181.383	26.0437	327.666	75.268	0.0334973	2.27617e-22	1.80649	0	1
245229_at	At4g25620	hydroxyproline-rich glycoprotein family protein; BEST Arabidopsis thaliana protein match is: hydroxyproline-rich glycoprotein family protein (TAIR:AT5G52430.1); Has 940 Blast hits to 722 proteins in 169 species: Archae - 0; Bacteria - 80; Metazoa - 158; Fungi - 130; Plants - 239; Viruses - 59; Other Eukaryotes - 274 (source: NCBI BLink).	118.661	135.794	142.492	237.316	209.161	200.444	132.315	12.2905	215.64	19.2713	0.00321764	7.7078e-32	1.62974	0	1
245306_at	At4g14690	Encodes an early light-induced protein. ELIPs are thought not to be directly involved in the synthesis and assembly of specific photosynthetic complexes, but rather affect the biogenesis of all chlorophyll-binding complexes. A study (PMID 17553115) has shown that the chlorophyll synthesis pathway was downregulated as a result of constitutive ELIP2 expression, leading to decreased chlorophyll avai…	194.338	158.707	167.636	315.994	316.227	222.74	173.561	18.5392	284.987	53.9078	0.0276444	2.22861e-25	1.642	0	1
245347_at	At4g14890	2Fe-2S ferredoxin-like superfamily protein; FUNCTIONS IN: electron carrier activity, iron-sulfur cluster binding, 2 iron, 2 sulfur cluster binding; INVOLVED IN: electron transport chain; LOCATED IN: chloroplast; EXPRESSED IN: 23 plant structures; EXPRESSED DURING: 13 growth stages; CONTAINS InterPro DOMAIN/s: Ferredoxin (InterPro:IPR001041), Ferredoxin [2Fe-2S], plant (InterPro:IPR010241), Beta-g…	219.037	132.003	132.787	366.256	270.978	325.221	161.275	50.0244	320.818	47.7912	0.0162078	7.37435e-09	1.98926	0	1
245349_at	At4g16690	Encodes a protein shown to have carboxylesterase activity, methyl IAA esterase activity, and methyl jasmonate esterase activity in vitro. This protein does not act on MeSA, MeGA4, or MEGA9 in vitro. Although MES16 is similar to MES17, a MeIAA hydrolase, two mes16 mutant lines (SALK_151578) and (SALK_139756) do not show altered sensitivity to MeIAA in root growth assays. MES16 transcripts appear t…	48.3351	45.5846	36.9368	88.3913	70.5188	63.9306	43.6188	5.94798	74.2802	12.6567	0.0191444	4.3181e-19	1.70294	0	1
245354_at	At4g17600	Encodes Lil3:1 (light-harvesting-like) protein. Belongs to the Lhc super-gene family encodes the light-harvesting chlorophyll a/b-binding (LHC) proteins that constitute the antenna system of the photosynthetic apparatus. A generic LHC motif is present in Lil3:1.	148.869	136.568	117.213	274.285	237.286	267.018	134.217	15.9583	259.53	19.6033	0.00101061	0	1.93366	0	1
245357_at	At4g17560	Ribosomal protein L19 family protein; FUNCTIONS IN: structural constituent of ribosome; INVOLVED IN: translation, ribosome biogenesis; LOCATED IN: ribosome, chloroplast stroma, chloroplast, membrane, chloroplast envelope; EXPRESSED IN: 22 plant structures; EXPRESSED DURING: 13 growth stages; CONTAINS InterPro DOMAIN/s: Ribosomal protein L19 (InterPro:IPR001857); BEST Arabidopsis thaliana protein …	243.838	238.845	248.644	415.29	372.841	428.529	243.776	4.89974	405.553	29.093	0.000685881	0	1.66363	0	1
245619_at	At4g13990	Exostosin family protein; FUNCTIONS IN: catalytic activity; INVOLVED IN: biological_process unknown; LOCATED IN: cell wall, membrane; EXPRESSED IN: 18 plant structures; EXPRESSED DURING: 7 growth stages; CONTAINS InterPro DOMAIN/s: Exostosin-like (InterPro:IPR004263); BEST Arabidopsis thaliana protein match is: Exostosin family protein (TAIR:AT2G20370.1); Has 564 Blast hits to 563 proteins in 23 …	62.714	58.122	62.5268	75.9484	120.406	95.7082	61.1209	2.59885	97.3543	22.2745	0.0488864	8.02633e-129	1.59281	0	1
245758_at	At1g32240	Encodes a member of the KANADI family of putative transcription factors. Together with KAN1, this gene appears to be involved in the development of the carpel and the outer integument of the ovule.Along with KAN1 and KAN4 appears to regulate the proper localization of PIN1 in early embryogenesis.	68.1212	69.5336	75.5151	126.915	142.379	116.669	71.0566	3.9252	128.654	12.9429	0.00180058	1.71617e-142	1.81059	0	1
245806_at	At1g45474	Encodes a component of the light harvesting complex of photosystem I.	724.507	663.443	600.333	1089.36	1116.89	1093.21	662.761	62.0899	1099.82	14.9058	0.000289858	0	1.65945	0	1
245876_at	At1g26230	TCP-1/cpn60 chaperonin family protein; FUNCTIONS IN: ATP binding; INVOLVED IN: protein refolding, cellular protein metabolic process; LOCATED IN: chloroplast; EXPRESSED IN: 22 plant structures; EXPRESSED DURING: 13 growth stages; CONTAINS InterPro DOMAIN/s: Chaperonin Cpn60/TCP-1 (InterPro:IPR002423), Chaperonin Cpn60 (InterPro:IPR001844); BEST Arabidopsis thaliana protein match is: chaperonin 60…	83.8308	55.6123	52.1855	111.638	99.1876	102.495	63.8762	17.3659	104.44	6.44879	0.0192235	0	1.63504	0	1
245877_at	At1g26220	Acyl-CoA N-acyltransferases (NAT) superfamily protein; FUNCTIONS IN: N-acetyltransferase activity; INVOLVED IN: metabolic process; LOCATED IN: chloroplast; EXPRESSED IN: 18 plant structures; EXPRESSED DURING: 10 growth stages; CONTAINS InterPro DOMAIN/s: GCN5-related N-acetyltransferase, C-terminal (InterPro:IPR022610), GCN5-related N-acetyltransferase (InterPro:IPR000182), Acyl-CoA N-acyltransfe…	108.827	101.817	87.9275	178.494	156.686	153.224	99.5239	10.637	162.801	13.7003	0.00320891	6.78716e-25	1.6358	0	1
245928_s_at	At5g24780	encodes an acid phosphatase similar to soybean vegetative storage proteins. Gene expression is induced by wounding and jasmonic acid.	192.011	117.727	269.735	669.673	306.93	579.789	193.158	76.0101	518.797	188.906	0.0503352	1.16772e-13	2.68588	0	1
245952_at	At5g28500	unknown protein; FUNCTIONS IN: molecular_function unknown; INVOLVED IN: biological_process unknown; LOCATED IN: chloroplast stroma, chloroplast; EXPRESSED IN: 23 plant structures; EXPRESSED DURING: 13 growth stages; BEST Arabidopsis thaliana protein match is: unknown protein (TAIR:AT3G04550.1); Has 109 Blast hits to 109 proteins in 49 species: Archae - 0; Bacteria - 67; Metazoa - 0; Fungi - 0; Pl…	425.982	348.477	352.56	596.44	540.158	585.217	375.673	43.6166	573.938	29.7878	0.00288721	0	1.52776	0	1
245993_at	At5g20700	Protein of unknown function (DUF581); CONTAINS InterPro DOMAIN/s: Protein of unknown function DUF581 (InterPro:IPR007650); BEST Arabidopsis thaliana protein match is: Protein of unknown function (DUF581) (TAIR:AT1G74940.1); Has 476 Blast hits to 476 proteins in 20 species: Archae - 0; Bacteria - 0; Metazoa - 0; Fungi - 0; Plants - 476; Viruses - 0; Other Eukaryotes - 0 (source: NCBI BLink).	1113.9	1930.92	2045.79	3250.94	3129.2	2633.69	1696.87	508.124	3004.61	326.944	0.0199689	4.26859e-12	1.77068	0	1
246011_at	At5g08330	TCP family transcription factor ; CONTAINS InterPro DOMAIN/s: Transcription factor, TCP (InterPro:IPR005333), Transcription factor TCP subgroup (InterPro:IPR017887); BEST Arabidopsis thaliana protein match is: TCP family transcription factor (TAIR:AT5G23280.1); Has 954 Blast hits to 946 proteins in 163 species: Archae - 0; Bacteria - 6; Metazoa - 29; Fungi - 0; Plants - 913; Viruses - 0; Other Eu…	95.5032	84.8266	77.6367	144.911	129.237	153.628	85.9888	8.98979	142.592	12.3598	0.00303494	1.08416e-27	1.65826	0	1
246021_at	At5g21100	Plant L-ascorbate oxidase; FUNCTIONS IN: oxidoreductase activity, copper ion binding, L-ascorbate oxidase activity; INVOLVED IN: oxidation reduction; LOCATED IN: plant-type cell wall; EXPRESSED IN: 21 plant structures; EXPRESSED DURING: 13 growth stages; CONTAINS InterPro DOMAIN/s: Multicopper oxidase, type 3 (InterPro:IPR011707), Multicopper oxidase, type 2 (InterPro:IPR011706), Cupredoxin (Inte…	284.939	244.568	250.066	492.015	487.35	383.544	259.857	21.8943	454.303	61.3235	0.00664166	2.14473e-53	1.74828	0	1
246097_at	At5g20270	heptahelical transmembrane protein homologous to human adiponectin receptors and progestin receptors	256.863	211.552	199.027	331.975	399.727	287.963	222.481	30.4271	339.889	56.3007	0.033612	2.3347e-11	1.52772	0	1
246154_at	At5g19940	Plastid-lipid associated protein PAP / fibrillin family protein; FUNCTIONS IN: structural molecule activity; INVOLVED IN: biological_process unknown; LOCATED IN: chloroplast, chloroplast envelope; EXPRESSED IN: 21 plant structures; EXPRESSED DURING: 13 growth stages; CONTAINS InterPro DOMAIN/s: Plastid lipid-associated protein/fibrillin (InterPro:IPR006843); BEST Arabidopsis thaliana protein matc…	967.254	1040.19	897.86	1659.11	1358.91	1482.82	968.434	71.1717	1500.28	150.859	0.00524999	2.56895e-38	1.54918	0	1
246159_at	At5g20935	unknown protein; CONTAINS InterPro DOMAIN/s: Protein of unknown function DUF3148 (InterPro:IPR021495); Has 30201 Blast hits to 17322 proteins in 780 species: Archae - 12; Bacteria - 1396; Metazoa - 17338; Fungi - 3422; Plants - 5037; Viruses - 0; Other Eukaryotes - 2996 (source: NCBI BLink).	88.3409	75.2776	64.8567	148.057	127.502	124.487	76.1584	11.7668	133.349	12.8264	0.00470898	3.82056e-17	1.75094	0	1
246216_at	At4g36380	Encodes a cytochrome P-450 gene that is involved in leaf blade expansion by controlling polar cell expansion in the leaf length direction. Member of the CYP90C CYP450 family. ROT3 was shown to be involved in brassinosteroid biosynthesis, most likely in the conversion step of typhasterol (TY) to castasterone (CS). As 6-deoxo-CS was unable to restore the phenotype of rot3-1, it has been postulated …	227.306	202.372	214.02	340.228	374.213	494.647	214.566	12.4759	403.029	81.1422	0.0164535	6.73678e-151	1.87834	0	1
246268_at	At1g31800	Encodes a protein with &#946;-ring carotenoid hydroxylase activity.	556.198	416.984	428.766	682.438	726.73	726.8	467.316	77.1995	711.989	25.5921	0.00646879	0	1.52357	0	1
246272_at	At4g37150	Encodes a protein shown to have carboxylesterase activity, methyl salicylate esterase activity, methyl jasmonate esterase activity, and methyl IAA esterase activity in vitro. MES9 appears to be involved in MeSA hydrolysis in planta. Expression of MES9 can restore systemic acquired resistance in SAR-deficient tobacco plants. This protein does not act on MeGA4, or MEGA9 in vitro.	203.251	124.855	116.076	523.592	292.789	287.381	148.061	47.9976	367.921	134.843	0.0563568	2.12369e-15	2.48493	0	1
246308_at	At3g51820	Encodes a protein with chlorophyll synthase activity. This enzyme has been shown to perform the esterification of chlorophyllide (a and b), the last step of chlorophyll biosynthesis. Although it can use either geranylgeranyl pyrophosphate (GGPP) or phytyl pyrophosphate (PhyPP) as substrates, the esterification reaction was faster with GGPP than with PhyPP.	362.524	357.491	315.61	595.527	517.516	507.161	345.208	25.7562	540.068	48.3074	0.00351407	3.1266e-39	1.56447	0	1
246488_at	At5g16010	3-oxo-5-alpha-steroid 4-dehydrogenase family protein; FUNCTIONS IN: oxidoreductase activity, acting on the CH-CH group of donors, 3-oxo-5-alpha-steroid 4-dehydrogenase activity; INVOLVED IN: lipid metabolic process; LOCATED IN: chloroplast, chloroplast envelope; EXPRESSED IN: 23 plant structures; EXPRESSED DURING: 15 growth stages; CONTAINS InterPro DOMAIN/s: 3-oxo-5-alpha-steroid 4-dehydrogenase…	494.382	393.664	332.628	774.314	600.818	671.851	406.891	81.6843	682.328	87.2212	0.0162342	5.20727e-09	1.67693	0	1
246490_at	At5g15950	Adenosylmethionine decarboxylase family protein; FUNCTIONS IN: adenosylmethionine decarboxylase activity; INVOLVED IN: spermidine biosynthetic process, spermine biosynthetic process, polyamine biosynthetic process; LOCATED IN: cellular_component unknown; EXPRESSED IN: male gametophyte, pollen tube; EXPRESSED DURING: L mature pollen stage, M germinated pollen stage; CONTAINS InterPro DOMAIN/s: S-a…	140.585	131.782	113.777	244.223	235.119	228.094	128.715	13.6645	235.812	8.08644	0.000306939	0	1.83205	0	1
246522_at	At5g15830	basic leucine-zipper 3 (bZIP3); FUNCTIONS IN: DNA binding, sequence-specific DNA binding transcription factor activity; INVOLVED IN: regulation of transcription, DNA-dependent; EXPRESSED IN: 9 plant structures; EXPRESSED DURING: 6 growth stages; CONTAINS InterPro DOMAIN/s: Basic-leucine zipper (bZIP) transcription factor (InterPro:IPR004827), bZIP transcription factor, bZIP-1 (InterPro:IPR011616)…	473.639	551.296	598.586	786.899	958.243	758.368	541.174	63.0855	834.503	108.107	0.0153607	8.04296e-16	1.54203	0	1
246596_at	At5g14740	Encodes a beta carbonic anhydrase likely to be localized in the cytoplasm. Expression of its mRNA is seen in etiolated seedlings and points to a possible nonphotosynthetic role for this isoform.	235.6	272.112	278.915	528.565	364.396	396.848	262.209	23.2935	429.936	86.9427	0.0320487	1.06353e-35	1.63967	0	1
246673_at	At5g29771	ribosomal protein S1 ;supported by full-length cDNA: Ceres:4565.	1387.28	1415.38	1307.7	2210.57	1956.39	2054.57	1370.12	55.8575	2073.84	128.185	0.000953858	0	1.51362	0	1
246701_at	At5g28020	Encodes cysteine synthase CysD2.	141.507	159.83	139.661	378.927	243.642	225.565	146.999	11.1499	282.711	83.814	0.0498156	1.16865e-98	1.92322	0	1
246797_at	At5g26790	unknown protein; BEST Arabidopsis thaliana protein match is: unknown protein (TAIR:AT1G06475.1); Has 30201 Blast hits to 17322 proteins in 780 species: Archae - 12; Bacteria - 1396; Metazoa - 17338; Fungi - 3422; Plants - 5037; Viruses - 0; Other Eukaryotes - 2996 (source: NCBI BLink).	44.3892	42.9661	41.085	67.2844	83.0981	60.5782	42.8135	1.65737	70.3202	11.5628	0.0151147	1.13097e-181	1.64248	0	1
246983_at	At5g67200	Leucine-rich repeat protein kinase family protein; FUNCTIONS IN: protein serine/threonine kinase activity, protein kinase activity, ATP binding; INVOLVED IN: transmembrane receptor protein tyrosine kinase signaling pathway, protein amino acid phosphorylation; LOCATED IN: plasma membrane; EXPRESSED IN: 22 plant structures; EXPRESSED DURING: 10 growth stages; CONTAINS InterPro DOMAIN/s: Protein kin…	81.7686	51.1295	57.9521	98.9734	101.607	92.0887	63.6167	16.0859	97.5563	4.91476	0.0250099	0	1.5335	0	1
246998_at	At5g67370	Protein of unknown function (DUF1230); CONTAINS InterPro DOMAIN/s: Protein of unknown function DUF1230 (InterPro:IPR009631); BEST Arabidopsis thaliana protein match is: Protein of unknown function (DUF1230) (TAIR:AT5G11840.1); Has 1807 Blast hits to 1807 proteins in 277 species: Archae - 0; Bacteria - 0; Metazoa - 736; Fungi - 347; Plants - 385; Viruses - 0; Other Eukaryotes - 339 (source: NCBI B…	259.854	212.863	251.044	523.794	475.111	356.251	241.254	24.9782	451.719	86.1862	0.0153176	3.05904e-48	1.87238	0	1
247074_at	At5g66590	CAP (Cysteine-rich secretory proteins, Antigen 5, and Pathogenesis-related 1 protein) superfamily protein; FUNCTIONS IN: molecular_function unknown; INVOLVED IN: biological_process unknown; LOCATED IN: endomembrane system, extracellular region; EXPRESSED IN: 22 plant structures; EXPRESSED DURING: 13 growth stages; CONTAINS InterPro DOMAIN/s: Allergen V5/Tpx-1 related (InterPro:IPR001283), SCP-lik…	60.5516	48.4647	56.0427	79.9489	94.8108	83.7776	55.0197	6.10804	86.1791	7.71646	0.0053845	9.94252e-19	1.56633	0	1
247093_at	At5g66350	A member of SHI gene family. Arabidopsis thaliana has ten members that encode proteins with a RING finger-like zinc finger motif. Despite being highly divergent in sequence, many of the SHI-related genes are partially redundant in function and synergistically promote gynoecium, stamen and leaf development in Arabidopsis. Shi mutant is dominant, has dwarf phenotype. Loss of function mutations have…	36.8431	42.7285	40.2178	75.4973	72.1262	87.2172	39.9298	2.95324	78.2802	7.92106	0.00141747	0	1.96045	0	1
247109_at	At5g65870	Probable phytosulfokines 5 precursor, coding for a unique plant peptide growth factor.	488.159	431.278	433.637	807.848	667.855	695.944	451.025	32.181	723.883	74.0602	0.00425208	7.95043e-49	1.60497	0	1
247131_at	At5g66190	Encodes a leaf-type ferredoxin:NADP(H) oxidoreductase. It is present in both chloroplast stroma and thylakoid membranes but is more abundant in the thylakoid. The affinity of this enzyme for ferredoxin is slightly, but significantly, higher than AtLFNR2, an isoform of the same enzyme. AtLFNR1 forms a heterodimer with AtFNR2 and is also a prerequisite to attach AtFNR2 to the thylakoid membrane.	1232.48	1470.53	1383.83	2390.16	1938.96	1912.35	1362.28	120.48	2080.49	268.508	0.0134031	5.4193e-25	1.52721	0	1
247153_at	At5g65700	Encodes a CLAVATA1-related receptor kinase-like protein required for both shoot and flower meristem function. Very similar to BAM2,with more than 85% a.a. identity. It has a broad expression pattern and is involved in vascular strand development in the leaf, control of leaf shape, size and symmetry, male gametophyte development and ovule specification and function. Anthers of double mutants (bam1…	567.538	582.722	540.444	849.258	953.463	1032.3	563.568	21.4167	945.008	91.8152	0.00218326	5.86561e-209	1.67683	0	1
247218_at	At5g65010	Encodes asparagine synthetase (ASN2).	58.6023	52.1417	39.4933	83.6495	78.2985	71.6425	50.0791	9.72004	77.8635	6.01534	0.0135859	1.33227e-15	1.55481	0	1
247222_at	At5g64840	member of GCN subfamily	1183.52	1102.49	1109.57	1947	1941.44	1662.3	1131.86	44.8769	1850.25	162.794	0.00180764	3.33354e-169	1.6347	0	1
247288_at	At5g64330	Involved in blue light response signaling pathway; interacts with the blue light photoreceptor NPH1.Null mutations abolish phototrophic responses of etiolated seedlings to low fluence blue light. Protein contains multiple protein-protein interaction domains.	18.3425	17.0406	17.2798	31.0461	28.3672	21.6362	17.5543	0.692989	27.0165	4.84817	0.028664	1.85343e-123	1.53902	0	1
247313_at	At5g63980	Encodes a bifunctional protein that has 3'(2'),5'-bisphosphate nucleotidase and inositol polyphosphate 1-phosphatase activities and rescues sulfur assimilation mutants in yeast. It is involved in the response to cold, drought (negative regulator of drought tolerance), and ABA. Mutants in this gene exhibit enhanced induction of stress genes in response to cold, ABA, salt and dehydration due to hig…	399.801	343.102	472.108	766.736	680.692	804.031	405.004	64.6605	750.487	63.255	0.00270717	0	1.85304	0	1
247362_at	At5g63140	purple acid phosphatase 29 (PAP29); FUNCTIONS IN: protein serine/threonine phosphatase activity, acid phosphatase activity; LOCATED IN: endomembrane system; EXPRESSED IN: 23 plant structures; EXPRESSED DURING: 13 growth stages; CONTAINS InterPro DOMAIN/s: Metallophosphoesterase (InterPro:IPR004843), Phosphoesterase At2g46880 (InterPro:IPR011230); BEST Arabidopsis thaliana protein match is: purple…	59.9249	71.2404	69.8748	104.993	151.134	130.075	67.0134	6.17669	128.734	23.1001	0.0110682	4.13914e-67	1.92102	0	1
247376_at	At5g63310	Maintains intracellular dNTP levels except ATP. Plays a role in response to oxidative stress and UV. Involved in phytochrome-mediated light signaling. Participates in auxin-regulated processes, partly through the modulation of auxin transport. H-bonding with His-197 inside the nucleotide-binding pocket is critical for NDPK2 functioning.	263.075	242.935	237.027	400.49	316.82	401.666	247.679	13.6563	372.992	48.6501	0.0126918	7.01588e-57	1.50595	0	1
247440_at	At5g62680	Major facilitator superfamily protein; FUNCTIONS IN: transporter activity; INVOLVED IN: oligopeptide transport, response to karrikin; LOCATED IN: plasma membrane, membrane; EXPRESSED IN: 23 plant structures; EXPRESSED DURING: 13 growth stages; CONTAINS InterPro DOMAIN/s: Oligopeptide transporter (InterPro:IPR000109), Major facilitator superfamily, general substrate transporter (InterPro:IPR016196…	2057.87	2127.19	2818.04	3719.11	4517.99	3576.55	2334.37	420.306	3937.88	507.416	0.0135289	3.89629e-11	1.68691	0	1
247450_at	At5g62350	Plant invertase/pectin methylesterase inhibitor superfamily protein; FUNCTIONS IN: enzyme inhibitor activity, pectinesterase inhibitor activity, pectinesterase activity; INVOLVED IN: response to salt stress; LOCATED IN: endomembrane system; EXPRESSED IN: 22 plant structures; EXPRESSED DURING: 13 growth stages; CONTAINS InterPro DOMAIN/s: Pectinesterase inhibitor (InterPro:IPR006501); BEST Arabido…	1494.84	1718.89	1510.57	2730.69	2349.32	2983.39	1574.77	125.063	2687.8	319.208	0.00491784	1.29993e-53	1.70679	0	1
247470_at	At5g62220	glycosyltransferase 18 (GT18); FUNCTIONS IN: catalytic activity; LOCATED IN: chloroplast, membrane; EXPRESSED IN: 23 plant structures; EXPRESSED DURING: 13 growth stages; CONTAINS InterPro DOMAIN/s: Exostosin-like (InterPro:IPR004263); BEST Arabidopsis thaliana protein match is: Exostosin family protein (TAIR:AT2G20370.1); Has 691 Blast hits to 690 proteins in 30 species: Archae - 0; Bacteria - 0…	244.529	260.153	272.055	323.024	475.276	402.894	258.912	13.8047	400.398	76.1568	0.03398	1.66522e-70	1.54646	0	1
247494_at	At5g61790	calnexin 1 (CNX1); FUNCTIONS IN: unfolded protein binding, calcium ion binding; INVOLVED IN: protein folding; LOCATED IN: in 8 components; EXPRESSED IN: 26 plant structures; EXPRESSED DURING: 15 growth stages; CONTAINS InterPro DOMAIN/s: Calreticulin/calnexin, P (InterPro:IPR009033), Calreticulin/calnexin (InterPro:IPR001580), Calreticulin/calnexin, conserved site (InterPro:IPR018124), Concanaval…	720.382	776.344	687.571	1135.33	1097.98	1075.22	728.099	44.8868	1102.84	30.3499	0.000278331	0	1.51469	0	1
247563_at	At5g61130	Encodes a plasmodesmatal localized protein with callose binding activity. The function of PDCB1 is unknown but overexpression leads to the hyperaccumulation of callose.	474.68	405.231	332.657	569.929	664.661	732.17	404.189	71.0173	655.586	81.5002	0.0157593	8.7133e-10	1.62198	0	1
247577_at	At5g61290	Flavin-binding monooxygenase family protein; FUNCTIONS IN: NADP or NADPH binding, monooxygenase activity, FAD binding, flavin-containing monooxygenase activity; INVOLVED IN: oxidation reduction; LOCATED IN: cellular_component unknown; EXPRESSED IN: 11 plant structures; EXPRESSED DURING: 4 anthesis, C globular stage; CONTAINS InterPro DOMAIN/s: Flavin-containing monooxygenase FMO (InterPro:IPR0009…	85.4164	60.932	76.6823	95.4279	158.294	147.523	74.3436	12.4086	133.748	33.6206	0.0454191	1.11403e-16	1.79906	0	1
247760_at	At5g59130	Subtilase family protein; FUNCTIONS IN: identical protein binding, serine-type endopeptidase activity; INVOLVED IN: proteolysis, negative regulation of catalytic activity; LOCATED IN: endomembrane system; EXPRESSED IN: 17 plant structures; EXPRESSED DURING: 13 growth stages; CONTAINS InterPro DOMAIN/s: Protease-associated PA (InterPro:IPR003137), Peptidase S8/S53, subtilisin/kexin/sedolisin (Inte…	84.9696	72.8056	73.1915	165.221	186.593	107.927	76.9889	6.91419	153.247	40.6774	0.032864	2.38133e-81	1.99051	0	1
247813_at	At5g58330	lactate/malate dehydrogenase family protein; FUNCTIONS IN: oxidoreductase activity, binding, malate dehydrogenase activity, catalytic activity, malate dehydrogenase (NADP+) activity; INVOLVED IN: oxidation reduction, malate metabolic process, carbohydrate metabolic process, metabolic process; LOCATED IN: in 6 components; EXPRESSED IN: 23 plant structures; EXPRESSED DURING: 14 growth stages; CONTA…	1368.75	1376.64	1417.17	2220.24	2258.34	2351.12	1387.52	25.9761	2276.57	67.3165	2.85059e-05	0	1.64074	0	1
247816_at	At5g58260	Encodes subunit NDH-N of NAD(P)H:plastoquinone dehydrogenase complex (Ndh complex) present in the thylakoid membrane of chloroplasts. This subunit is thought to be required for Ndh complex assembly.	154.712	139.277	127.067	340.029	254.313	240.318	140.352	13.8538	278.22	53.9838	0.0128009	1.41008e-66	1.9823	0	1
247853_at	At5g58140	Membrane-bound protein serine/threonine kinase that functions as blue light photoreceptor in redundancy with PHO1. Involved in stomatal opening, chloroplast movement and phototropism. Mediates blue light-induced growth enhancements. PHOT1 and PHOT2 mediate blue light-dependent activation of the plasma membrane H+-ATPase in guard cell protoplasts. PHOT2 possesses two LOV (LOV1 and LOV2, for light-…	287.221	267.827	193.467	489.29	382.227	424.483	249.505	49.4899	432	53.9259	0.0124614	1.692e-10	1.73143	0	1
247882_at	At5g57785	unknown protein; Has 30201 Blast hits to 17322 proteins in 780 species: Archae - 12; Bacteria - 1396; Metazoa - 17338; Fungi - 3422; Plants - 5037; Viruses - 0; Other Eukaryotes - 2996 (source: NCBI BLink).	47.89	24.7586	22.9416	67.2608	65.0849	50.0617	31.8634	13.9092	60.8025	9.36517	0.0403687	8.69155e-08	1.90822	0	1
247899_at	At5g57345	unknown protein; Has 30201 Blast hits to 17322 proteins in 780 species: Archae - 12; Bacteria - 1396; Metazoa - 17338; Fungi - 3422; Plants - 5037; Viruses - 0; Other Eukaryotes - 2996 (source: NCBI BLink).	278.24	209.975	225.644	405.578	326.759	341.027	237.953	35.7585	357.788	41.9977	0.0197241	6.45574e-09	1.50361	0	1
247946_at	At5g57180	Transcription regulator responsible for specific upregulation of the translocon genes atToc33 and atToc75 in leaves. Involved in protein import into chloroplast.	73.8766	64.9757	55.0933	132.053	110.522	99.2955	64.6486	9.39595	113.957	16.6466	0.0110929	9.95139e-20	1.76271	0	1
247980_at	At5g56860	Encodes a member of the GATA factor family of zinc finger transcription factors.	31.5085	27.6112	24.8589	97.5537	47.2455	50.134	27.9929	3.34121	64.9777	28.2486	0.0874496	6.3472e-82	2.32123	0	1
248015_at	At5g56370	F-box/RNI-like/FBD-like domains-containing protein; CONTAINS InterPro DOMAIN/s: FBD (InterPro:IPR013596), F-box domain, cyclin-like (InterPro:IPR001810), F-box domain, Skp2-like (InterPro:IPR022364), FBD-like (InterPro:IPR006566), Leucine-rich repeat 2 (InterPro:IPR013101); BEST Arabidopsis thaliana protein match is: F-box/RNI-like/FBD-like domains-containing protein (TAIR:AT5G56420.2); Has 1807 …	33.4409	36.2424	37.4748	76.6079	64.1948	58.7279	35.7194	2.06719	66.5102	9.1621	0.00474761	9.67464e-147	1.86202	0	1
248075_at	At5g55740	Encodes a member of the E+ subgroup of the PPR protein family, containing the E and E+ motifs following a tandem array of PPR motifs. It also contains an unknown motif consisting of 15 aa, which is highly conserved in some PPR proteins, including CRR4. CRR21 is involved in RNA editing of the site 2 of ndhD (ndhD-2),which encodes a subunit of the NDH complex. The RNA editing changes aa 128 from Se…	51.2173	45.3652	46.4609	78.5513	75.3784	77.6424	47.6811	3.111	77.1907	1.63393	0.000129924	0	1.61889	0	1
248094_at	At5g55220	trigger factor type chaperone family protein; FUNCTIONS IN: peptidyl-prolyl cis-trans isomerase activity; INVOLVED IN: protein folding, protein transport; LOCATED IN: chloroplast, chloroplast stroma, chloroplast envelope; EXPRESSED IN: 25 plant structures; EXPRESSED DURING: 14 growth stages; CONTAINS InterPro DOMAIN/s: Trigger factor, C-terminal, bacterial (InterPro:IPR008880), Trigger factor (In…	144.153	122.93	139.835	251.365	214.039	230.158	135.639	11.2162	231.854	18.7209	0.00157966	0	1.70935	0	1
248118_at	At5g55050	GDSL-like Lipase/Acylhydrolase superfamily protein; FUNCTIONS IN: hydrolase activity, acting on ester bonds, lipase activity, carboxylesterase activity; INVOLVED IN: lipid metabolic process; LOCATED IN: endomembrane system; EXPRESSED IN: 17 plant structures; EXPRESSED DURING: 10 growth stages; CONTAINS InterPro DOMAIN/s: Lipase, GDSL, active site (InterPro:IPR008265), Lipase, GDSL (InterPro:IPR00…	187.642	143.691	207.04	415.553	360.562	262.353	179.457	32.4575	346.156	77.6093	0.0264813	5.80799e-19	1.9289	0	1
248224_at	At5g53490	thylakoid lumenal 17.4 kDa protein, chloroplast, identical to SP:P81760 Thylakoid lumenal 17.4 kDa protein, chloroplast precursor (P17.4) {Arabidopsis thaliana}. Putative pentapeptide protein.	289.885	234.027	232.384	403.949	359.374	440.277	252.099	32.7343	401.2	40.5216	0.00771905	3.03839e-15	1.59144	0	1
248242_at	At5g53580	NAD(P)-linked oxidoreductase superfamily protein; FUNCTIONS IN: oxidoreductase activity, aldo-keto reductase activity; INVOLVED IN: oxidation reduction; LOCATED IN: chloroplast; EXPRESSED IN: 22 plant structures; EXPRESSED DURING: 13 growth stages; CONTAINS InterPro DOMAIN/s: Aldo/keto reductase (InterPro:IPR001395), Aldo/keto reductase subgroup (InterPro:IPR020471), Aldo/keto reductase, conserve…	334.941	389.115	367.468	642.912	582.249	580.349	363.841	27.2683	601.837	35.5849	0.000777083	0	1.65412	0	1
248377_at	At5g51720	2 iron, 2 sulfur cluster binding; FUNCTIONS IN: 2 iron, 2 sulfur cluster binding; INVOLVED IN: biological_process unknown; LOCATED IN: chloroplast stroma, chloroplast; EXPRESSED IN: 20 plant structures; EXPRESSED DURING: 13 growth stages; CONTAINS InterPro DOMAIN/s: Iron sulphur-containing domain, CDGSH-type (InterPro:IPR018967); Has 30201 Blast hits to 17322 proteins in 780 species: Archae - 12;…	241.122	230.54	196.889	332.353	337.112	375.088	222.85	23.0973	348.184	23.4205	0.00273134	0	1.56241	0	1
248443_at	At5g51310	Mutants exhibit longer root hairs under phosphate-deficient conditions.	37.5609	42.4371	41.5502	58.2679	69.2462	67.0585	40.5161	2.59739	64.8575	5.81067	0.00269395	3.04255e-59	1.60079	0	1
248545_at	At5g50260	Cysteine proteinases superfamily protein; FUNCTIONS IN: cysteine-type endopeptidase activity, cysteine-type peptidase activity; INVOLVED IN: proteolysis; LOCATED IN: endomembrane system; EXPRESSED IN: 8 plant structures; EXPRESSED DURING: 4 anthesis, C globular stage, petal differentiation and expansion stage; CONTAINS InterPro DOMAIN/s: Peptidase C1A, papain (InterPro:IPR013128), Proteinase inhi…	59.6233	69.8495	127.666	337.336	242.111	152.903	85.7129	36.6904	244.117	92.2331	0.0506412	7.55873e-14	2.84807	0	1
248590_at	At5g49660	Leucine-rich repeat transmembrane protein kinase family protein; FUNCTIONS IN: kinase activity; INVOLVED IN: protein amino acid phosphorylation; LOCATED IN: endomembrane system; EXPRESSED IN: 20 plant structures; EXPRESSED DURING: 10 growth stages; CONTAINS InterPro DOMAIN/s: Protein kinase, ATP binding site (InterPro:IPR017441), Protein kinase, catalytic domain (InterPro:IPR000719), Leucine-rich…	525.884	562.836	555.066	860.272	1045.74	1033.44	547.928	19.4824	979.816	103.711	0.00209085	0	1.78822	0	1
248607_at	At5g49480	AtCP1 encodes a novel Ca2+-binding protein, which shares sequence similarities with calmodulins. The expression of AtCP1 is induced by NaCl.	355.599	262.203	309.352	663.71	521.685	417.064	309.051	46.6989	534.153	123.795	0.0421041	6.88535e-17	1.72837	0	1
248709_at	At5g48470	unknown protein; FUNCTIONS IN: molecular_function unknown; INVOLVED IN: biological_process unknown; LOCATED IN: chloroplast; EXPRESSED IN: 22 plant structures; EXPRESSED DURING: 13 growth stages; Has 30201 Blast hits to 17322 proteins in 780 species: Archae - 12; Bacteria - 1396; Metazoa - 17338; Fungi - 3422; Plants - 5037; Viruses - 0; Other Eukaryotes - 2996 (source: NCBI BLink).	79.999	74.1574	68.0011	115.299	107.986	111.456	74.0525	5.99964	111.58	3.65785	0.000759312	0	1.50677	0	1
248710_at	At5g48480	Lactoylglutathione lyase / glyoxalase I family protein; FUNCTIONS IN: molecular_function unknown; INVOLVED IN: biological_process unknown; LOCATED IN: cellular_component unknown; EXPRESSED IN: 24 plant structures; EXPRESSED DURING: 14 growth stages; Has 30201 Blast hits to 17322 proteins in 780 species: Archae - 12; Bacteria - 1396; Metazoa - 17338; Fungi - 3422; Plants - 5037; Viruses - 0; Other…	469.717	310.953	321.568	771.153	611.924	647.467	367.413	88.7573	676.848	83.5818	0.0117269	1.43271e-10	1.8422	0	1
248798_at	At5g47190	Ribosomal protein L19 family protein; FUNCTIONS IN: structural constituent of ribosome; INVOLVED IN: translation, ribosome biogenesis; LOCATED IN: ribosome, chloroplast stroma, chloroplast, membrane, chloroplast envelope; EXPRESSED IN: 23 plant structures; EXPRESSED DURING: 13 growth stages; CONTAINS InterPro DOMAIN/s: Ribosomal protein L19 (InterPro:IPR001857); BEST Arabidopsis thaliana protein …	233.338	208.085	188.036	351.027	279.411	367.444	209.819	22.7008	332.627	46.8122	0.0149932	7.24437e-21	1.5853	0	1
248920_at	At5g45930	encodes a second Chl I gene (CHLI2), a subunit of magnesium chelatase which is required for chlorophyll biosynthesis. Has ATPase activity, regulated by TRX-f. Involved in the assembly of the Mg chelatase complex.	71.4911	63.5094	52.2225	121.725	87.4664	103.717	62.4077	9.68142	104.303	17.1371	0.0210791	6.61783e-14	1.67132	0	1
249025_at	At5g44720	Molybdenum cofactor sulfurase family protein; FUNCTIONS IN: molybdenum ion binding, Mo-molybdopterin cofactor sulfurase activity, pyridoxal phosphate binding, catalytic activity; INVOLVED IN: biological_process unknown; LOCATED IN: cellular_component unknown; EXPRESSED IN: 22 plant structures; EXPRESSED DURING: 13 growth stages; CONTAINS InterPro DOMAIN/s: Pyruvate kinase, beta-barrel-like (Inter…	868.723	900.571	912.344	1526.76	1426.56	1787.2	893.88	22.5672	1580.17	186.16	0.00317147	0	1.76777	0	1
249035_at	At5g44190	Encodes GLK2, Golden2-like 2, one of a pair of partially redundant nuclear transcription factors that regulate chloroplast development in a cell-autonomous manner. GLK1, Golden2-like 1, is encoded by At2g20570. GLK1 and GLK2 regulate the expression of the photosynthetic apparatus.	567.294	595.274	508.324	895.321	806.245	830.824	556.964	44.3859	844.13	46.0042	0.00147131	0	1.51559	0	1
249046_at	At5g44400	FAD-binding Berberine family protein; FUNCTIONS IN: electron carrier activity, oxidoreductase activity, FAD binding, catalytic activity; LOCATED IN: cell wall; EXPRESSED IN: 18 plant structures; EXPRESSED DURING: 10 growth stages; CONTAINS InterPro DOMAIN/s: FAD-linked oxidase, FAD-binding, subdomain 2 (InterPro:IPR016168), FAD-binding, type 2 (InterPro:IPR016166), Berberine/berberine-like (Inter…	436.083	458.13	473.316	723.267	1023.57	835.132	455.843	18.7216	860.658	151.772	0.0101445	5.60023e-307	1.88806	0	1
249120_at	At5g43750	NAD(P)H dehydrogenase 18 (NDH18); FUNCTIONS IN: molecular_function unknown; INVOLVED IN: response to oxidative stress; LOCATED IN: chloroplast thylakoid membrane, chloroplast; EXPRESSED IN: 22 plant structures; EXPRESSED DURING: 13 growth stages; Has 30201 Blast hits to 17322 proteins in 780 species: Archae - 12; Bacteria - 1396; Metazoa - 17338; Fungi - 3422; Plants - 5037; Viruses - 0; Other Eu…	173.304	134.778	122.185	251.597	214.147	195.409	143.422	26.6334	220.384	28.6088	0.0270181	5.58463e-07	1.53661	0	1
249190_at	At5g42750	Encodes a plasma-membrane associated phosphoprotein that interacts directly with the kinase domain of BRI1. It interferes with the interaction between BRI1 with its signalling partner, the plasma membrane localised LRR-receptor kinase BAK1.	116.255	100.616	88.9732	232.792	181.554	166.911	101.948	13.6894	193.752	34.593	0.0129081	3.43844e-31	1.9005	0	1
249331_at	At5g40950	ribosomal protein large subunit 27 (RPL27); FUNCTIONS IN: structural constituent of ribosome; INVOLVED IN: translation; LOCATED IN: thylakoid, ribosome, chloroplast stroma, chloroplast; EXPRESSED IN: 22 plant structures; EXPRESSED DURING: 13 growth stages; CONTAINS InterPro DOMAIN/s: Ribosomal protein L27 (InterPro:IPR001684), Ribosomal protein L27, conserved site (InterPro:IPR018261); BEST Arabi…	421.711	393.74	357.471	647.79	569.342	609.053	390.974	32.2094	608.728	39.225	0.00175088	0	1.55695	0	1
249411_at	At5g40390	Encodes a protein which might be involved in the formation of verbascose. A T-DNA insertion mutant was shown to have a decreased amount of verbascose (as well as mannitol) whereas the levels of raffinose and stachyose remained unchanged.	260.277	229.466	224.727	420.779	371.649	298.656	238.157	19.3029	363.695	61.4487	0.0278914	1.96404e-29	1.52712	0	1
249685_at	At5g36120	cofactor assembly, complex C (B6F) (CCB3); FUNCTIONS IN: molecular_function unknown; INVOLVED IN: cytochrome b6f complex assembly; LOCATED IN: chloroplast thylakoid membrane, chloroplast; CONTAINS InterPro DOMAIN/s: Protein of unknown function YGGT (InterPro:IPR003425); Has 30201 Blast hits to 17322 proteins in 780 species: Archae - 12; Bacteria - 1396; Metazoa - 17338; Fungi - 3422; Plants - 503…	63.4537	50.999	48.1511	93.3229	76.7479	95.674	54.2013	8.13834	88.5816	10.3155	0.0105607	2.53605e-13	1.63431	0	1
249774_at	At5g24150	squalene monooxygenase gene homolog	669.124	565.351	471.994	1092.4	1016.69	721.527	568.823	98.6107	943.537	195.957	0.041613	4.65162e-11	1.65875	0	1
249791_at	At5g23810	Encodes nonfunctional amino acid transporter. AAP7 is the most distantly related member of the AAP family, a group of well characterized amino acid transporters within the ATF1 superfamily. Expression of this gene has not been detected with RNA gel blots or promoter GUS studies.	632.911	644.789	677.706	825.361	1184.04	930.406	651.802	23.2064	979.936	184.399	0.0377312	1.84605e-132	1.50343	0	1
249826_at	At5g23310	Fe superoxide dismutase	101.352	102.02	97.5495	157.02	164.48	155.668	100.307	2.41141	159.056	4.74552	4.41233e-05	0	1.58569	0	1
249911_at	At5g22740	encodes a beta-mannan synthase based on in vitro enzyme assays from heterologously expressed protein	379.659	333.595	307.679	457.666	626.898	542.179	340.311	36.4569	542.248	84.6162	0.0191666	8.48047e-22	1.59339	0	1
250073_at	At5g17170	enhancer of sos3-1 (ENH1); FUNCTIONS IN: electron carrier activity, metal ion binding; LOCATED IN: chloroplast thylakoid membrane, chloroplast, chloroplast envelope; EXPRESSED IN: 22 plant structures; EXPRESSED DURING: 14 growth stages; CONTAINS InterPro DOMAIN/s: Rubredoxin-type Fe(Cys)4 protein (InterPro:IPR004039), PDZ/DHR/GLGF (InterPro:IPR001478); BEST Arabidopsis thaliana protein match is: …	405.347	396.069	371.193	724.917	715.976	697.73	390.87	17.6606	712.875	13.8566	1.55767e-05	0	1.82382	0	1
250123_at	At5g16530	Encodes PIN5, an atypical member of the PIN family. PIN5 is a functional auxin transporter that is required for auxin-mediated development. PIN5 does not have a direct role in cell-to-cell transport but regulates intracellular auxin homeostasis and metabolism. PIN5 localizes, unlike other characterized plasma membrane PIN proteins, to endoplasmic reticulum (ER), presumably mediating auxin flow fr…	79.3398	61.2033	77.0253	118.101	141.411	122.391	72.5228	9.87102	127.301	12.4069	0.00392006	7.1313e-22	1.75532	0	1
250257_at	At5g13770	Pentatricopeptide repeat (PPR-like) superfamily protein; FUNCTIONS IN: molecular_function unknown; INVOLVED IN: biological_process unknown; LOCATED IN: chloroplast; EXPRESSED IN: 22 plant structures; EXPRESSED DURING: 15 growth stages; CONTAINS InterPro DOMAIN/s: Pentatricopeptide repeat (InterPro:IPR002885); BEST Arabidopsis thaliana protein match is: Pentatricopeptide repeat (PPR-like) superfam…	501.802	379.877	311.777	638.686	572.861	673.394	397.819	96.2744	628.314	51.063	0.021516	5.32907e-15	1.5794	0	1
250278_at	At5g12860	AtpOMT1 encodes dicarboxylate transporter functions both as as an oxaloacetate/malate transporter and as a 2-oxoglutarate/malate transporter.	922.039	830.883	820.951	1359.41	1316.31	1246.02	857.958	55.718	1307.25	57.238	0.000621762	0	1.52368	0	1
250471_at	At5g10170	myo-inositol-1-phosphate synthase isoform 3.Expressed in leaf, root and silique. Immunolocaliazation experiments with an antibody recognizing MIPS1, MIPS2, and MIPS3 showed endosperm localization.	151.972	147.072	142.033	205.494	282.827	300.618	147.026	4.96943	262.98	50.5727	0.0167863	0	1.78867	0	1
250472_at	At5g10210	CONTAINS InterPro DOMAIN/s: C2 calcium-dependent membrane targeting (InterPro:IPR000008); BEST Arabidopsis thaliana protein match is: unknown protein (TAIR:AT5G65030.1); Has 1807 Blast hits to 1807 proteins in 277 species: Archae - 0; Bacteria - 0; Metazoa - 736; Fungi - 347; Plants - 385; Viruses - 0; Other Eukaryotes - 339 (source: NCBI BLink).	52.0748	56.1066	56.0168	181.655	74.593	130.173	54.7327	2.30223	128.807	53.5438	0.0748452	0	2.35338	0	1
250496_at	At5g09650	Encodes a protein with inorganic pyrophosphatase activity.	817.904	688.31	713.316	1142.19	1159.88	1277.8	739.844	68.749	1193.29	73.7178	0.00146355	0	1.61289	0	1
250498_at	At5g09660	encodes a microbody NAD-dependent malate dehydrogenase encodes an peroxisomal NAD-malate dehydrogenase that is involved in fatty acid beta-oxidation through providing NAD to the process of converting fatty acyl CoA to acetyl CoA.	2159.11	2447.04	2418.61	5025.88	3990.54	3805.92	2341.59	158.667	4274.11	657.561	0.00777029	8.65863e-99	1.82531	0	1
250563_at	At5g08050	FUNCTIONS IN: molecular_function unknown; INVOLVED IN: response to karrikin; LOCATED IN: thylakoid, chloroplast thylakoid membrane, chloroplast; EXPRESSED IN: 21 plant structures; EXPRESSED DURING: 13 growth stages; CONTAINS InterPro DOMAIN/s: Protein of unknown function DUF1118 (InterPro:IPR009500), Uncharacterised conserved protein UCP022207 (InterPro:IPR016801); Has 78 Blast hits to 78 protein…	380.454	283.458	326.781	598.767	517.39	525.126	330.231	48.5899	547.094	44.917	0.00475242	0	1.6567	0	1
250625_at	At5g07340	Calreticulin family protein; FUNCTIONS IN: unfolded protein binding, calcium ion binding; INVOLVED IN: protein folding; LOCATED IN: endoplasmic reticulum; EXPRESSED IN: 22 plant structures; EXPRESSED DURING: 13 growth stages; CONTAINS InterPro DOMAIN/s: Calreticulin/calnexin, P (InterPro:IPR009033), Calreticulin/calnexin (InterPro:IPR001580), Calreticulin/calnexin, conserved site (InterPro:IPR018…	274.398	241.758	244.304	426.093	412.976	398.187	253.486	18.1542	412.419	13.9613	0.00027464	0	1.62699	0	1
250668_at	At5g07020	proline-rich family protein; FUNCTIONS IN: molecular_function unknown; INVOLVED IN: biological_process unknown; LOCATED IN: thylakoid, chloroplast thylakoid membrane, chloroplast; EXPRESSED IN: 23 plant structures; EXPRESSED DURING: 13 growth stages; Has 30201 Blast hits to 17322 proteins in 780 species: Archae - 12; Bacteria - 1396; Metazoa - 17338; Fungi - 3422; Plants - 5037; Viruses - 0; Othe…	199.865	205.146	175.858	351.669	298.222	337.466	193.623	15.6097	329.119	27.6841	0.00179303	0	1.69979	0	1
251008_at	At5g02710	unknown protein; LOCATED IN: chloroplast; EXPRESSED IN: 21 plant structures; EXPRESSED DURING: 13 growth stages; CONTAINS InterPro DOMAIN/s: Uncharacterised protein family UPF0153 (InterPro:IPR005358); Has 240 Blast hits to 240 proteins in 73 species: Archae - 10; Bacteria - 110; Metazoa - 0; Fungi - 0; Plants - 25; Viruses - 0; Other Eukaryotes - 95 (source: NCBI BLink).	58.1708	68.8748	61.2993	112.864	104.495	106.507	62.7816	5.5038	107.956	4.36805	0.000370099	0	1.71954	0	1
251072_at	At5g01740	Nuclear transport factor 2 (NTF2) family protein; CONTAINS InterPro DOMAIN/s: Wound-induced protein, Wun1 (InterPro:IPR009798); BEST Arabidopsis thaliana protein match is: senescence associated gene 20 (TAIR:AT3G10985.1); Has 1807 Blast hits to 1807 proteins in 277 species: Archae - 0; Bacteria - 0; Metazoa - 736; Fungi - 347; Plants - 385; Viruses - 0; Other Eukaryotes - 339 (source: NCBI BLink).	81.6394	68.4623	67.8343	113.601	143.756	108.234	72.6453	7.7954	121.864	19.1483	0.0145714	7.77253e-28	1.67752	0	1
251106_at	At5g01500	encodes an ATP/ADP carrier that is located to the thylakoid membrane involved in providing ATP during thylakoid biogenesis and turnover	153.561	151.332	167.749	248.054	246.372	315.708	157.547	8.90495	270.045	39.5542	0.0086111	3.93222e-106	1.71405	0	1
251118_at	At3g63410	Encodes a MPBQ/MSBQ methyltransferase located in the chloroplast inner envelope membrane. Mutant plants lack plastoquinone (PQ), suggesting that the APG1 protein is involved in the methylation step of PQ biosynthesis. The gene product is also involved in tocopherol (vitamin E) biosynthesis.	841.013	849.861	732.106	1223.2	1180.03	1231.64	807.66	65.5812	1211.62	27.6855	0.000600776	0	1.50017	0	1
251143_at	At5g01220	involved in sulfolipid biosynthesis	90.6683	98.5212	104.199	170.997	148.869	146.862	97.7962	6.79447	155.576	13.3929	0.00263444	4.18825e-49	1.59082	0	1
251157_at	At3g63140	Encodes a protein with ribonuclease activity that is involved in plastid rRNA maturation.	448.354	379.532	387.444	730.596	559.999	575.105	405.11	37.6583	621.9	94.4362	0.0209577	2.04143e-23	1.53514	0	1
251193_at	At3g62910	Isolated in a screen for chloroplast development mutants. Pale green, albino seedlings arrest early in seedling development.	129.325	101.564	110.394	177.146	169.364	174.659	113.761	14.1836	173.723	3.9744	0.00213352	0	1.52709	0	1
251243_at	At3g61870	unknown protein; FUNCTIONS IN: molecular_function unknown; INVOLVED IN: biological_process unknown; LOCATED IN: chloroplast, chloroplast inner membrane, chloroplast envelope; EXPRESSED IN: 23 plant structures; EXPRESSED DURING: 14 growth stages; Has 200 Blast hits to 200 proteins in 73 species: Archae - 0; Bacteria - 112; Metazoa - 0; Fungi - 0; Plants - 53; Viruses - 0; Other Eukaryotes - 35 (so…	728.57	540.689	539.665	1022.83	921.735	1023.28	602.974	108.77	989.282	58.4979	0.00562549	0	1.64067	0	1
251305_at	At3g62030	nuclear-encoded chloroplast stromal cyclophilin CYP20-3 (also known as ROC4). Protein is tyrosine-phosphorylated and its phosphorylation state is modulated in response to ABA in Arabidopsis thaliana seeds.	419.047	485.674	395.689	929.167	748.049	909.969	433.47	46.6942	862.395	99.4905	0.0024979	5.37207e-57	1.98952	0	1
251309_at	At3g61220	CytADR/SDR1 is an aldehyde reductase that catalyzes the reduction of the aldehyde carbonyl groups on alpha,beta-unsaturated aldehydes with more than 5 carbons in vitro. It can also act on menthone and neomenthol in vitro, but these do not represent likely endogenous activities of this enzyme in planta. GFP-tagged CytADR appears to localize to the cytosol where it likely plays a role in detoxifyin…	705.909	515.659	542.086	945.172	953.111	850.785	587.885	103.062	916.356	56.9245	0.00844802	0	1.55873	0	1
251374_at	At3g60390	Encodes homeobox protein HAT3.	53.2056	60.073	49.0373	78.3607	78.3624	91.9441	54.1053	5.57258	82.8891	7.84188	0.00659585	3.67368e-19	1.532	0	1
251519_at	At3g59400	GUN, genomes uncoupled, is necessary for coupling the expression of some nuclear genes to the functional state of the chloroplast. Binds to the magnesium chelatase complex and promotes formation of the substrate,a tetrapyrrole signaling molecule. Porphyrin-binding protein that enhances the activity of Mg-chelatase. Although required for chlorophyll accumulation under normal growth conditions, GUN…	393.141	227.403	189.191	574.804	417.314	510.394	269.912	108.417	500.837	79.1785	0.0407671	4.38204e-07	1.85556	0	1
251664_at	At3g56940	Encodes a putative ZIP protein with varying mRNA accumulation in leaves, stems and roots. Has a consensus carboxylate-bridged di-iron binding site.	1139.34	989.497	770.087	2126.35	1489.23	1896.15	966.31	185.718	1837.24	322.617	0.0154459	4.56571e-16	1.9013	0	1
251670_at	At3g57190	peptide chain release factor, putative; FUNCTIONS IN: translation release factor activity, codon specific, translation release factor activity; INVOLVED IN: translational termination; LOCATED IN: cytoplasm; EXPRESSED IN: 22 plant structures; EXPRESSED DURING: 13 growth stages; CONTAINS InterPro DOMAIN/s: Class I peptide chain release factor (InterPro:IPR000352), Peptide chain release factor (Inte…	103.184	107.081	109.809	168.076	155.944	159.043	106.691	3.32973	161.021	6.30342	0.000190282	0	1.50922	0	1
251727_at	At3g56290	unknown protein; Has 39 Blast hits to 39 proteins in 15 species: Archae - 0; Bacteria - 0; Metazoa - 0; Fungi - 0; Plants - 39; Viruses - 0; Other Eukaryotes - 0 (source: NCBI BLink).	175.431	177.731	151.956	327.191	272.97	272.196	168.373	14.264	290.786	31.5306	0.00359584	5.61231e-50	1.72704	0	1
251744_at	At3g56010	unknown protein; FUNCTIONS IN: molecular_function unknown; INVOLVED IN: biological_process unknown; LOCATED IN: chloroplast thylakoid membrane; EXPRESSED IN: 22 plant structures; EXPRESSED DURING: 13 growth stages; Has 25 Blast hits to 25 proteins in 12 species: Archae - 0; Bacteria - 0; Metazoa - 0; Fungi - 0; Plants - 25; Viruses - 0; Other Eukaryotes - 0 (source: NCBI BLink).	255.477	293.361	288.161	487.534	421.283	395.361	279	20.5361	434.726	47.5344	0.00647604	2.09594e-39	1.55816	0	1
251885_at	At3g54050	Encodes a chloroplastic fructose 1,6-bisphosphate phosphatase. also known as HCEF1 (High Cyclic Electron Flow 1). hcef1 mutants have constitutively elevated electron flow (CEFI) and plants with antisense suppression of this enzyme have higher levels of net leaf photosynthesis and increased sucrose biosynthesis.	455.721	487.922	414.176	947.002	775.324	809.519	452.607	36.9717	843.948	90.87	0.00230186	4.46502e-75	1.86464	0	1
251925_at	At3g54000	CONTAINS InterPro DOMAIN/s: Uncharacterised conserved protein UCP022260 (InterPro:IPR016802); Has 94 Blast hits to 94 proteins in 14 species: Archae - 0; Bacteria - 0; Metazoa - 0; Fungi - 0; Plants - 94; Viruses - 0; Other Eukaryotes - 0 (source: NCBI BLink).	104.39	125.623	120.682	219.86	189.104	149.716	116.898	11.1104	186.227	35.1606	0.0311844	3.16028e-27	1.59306	0	1
251956_at	At3g53460	Encodes a nuclear gene with a consensus RNA-binding domain that is localized to the chloroplast.	488.755	647.024	541.101	814.216	755.835	1077.95	558.96	80.6316	882.669	171.623	0.0416847	3.56086e-12	1.57913	0	1
251983_at	At3g53210	nodulin MtN21 /EamA-like transporter family protein; LOCATED IN: membrane; EXPRESSED IN: 22 plant structures; EXPRESSED DURING: 13 growth stages; CONTAINS InterPro DOMAIN/s: Protein of unknown function DUF6, transmembrane (InterPro:IPR000620); BEST Arabidopsis thaliana protein match is: Walls Are Thin 1 (TAIR:AT1G75500.2); Has 4095 Blast hits to 4086 proteins in 629 species: Archae - 14; Bacteria…	87.6941	80.4341	87.0391	134.794	112.823	141.156	85.0558	4.01588	129.591	14.8662	0.0074418	3.19939e-82	1.5236	0	1
251993_at	At3g52960	Thioredoxin superfamily protein; FUNCTIONS IN: oxidoreductase activity, antioxidant activity; INVOLVED IN: defense response to bacterium, peptidyl-cysteine S-nitrosylation; LOCATED IN: thylakoid, chloroplast stroma, chloroplast, plant-type cell wall; EXPRESSED IN: 25 plant structures; EXPRESSED DURING: 15 growth stages; CONTAINS InterPro DOMAIN/s: Thioredoxin fold (InterPro:IPR012335), Thioredoxi…	425.469	384.326	333.917	560.576	570.567	646.827	381.237	45.8542	592.657	47.1784	0.00510348	1.3946e-15	1.55456	0	1
252032_at	At3g52150	RNA-binding (RRM/RBD/RNP motifs) family protein; FUNCTIONS IN: RNA binding, nucleotide binding, nucleic acid binding; LOCATED IN: thylakoid, chloroplast thylakoid membrane, chloroplast stroma, chloroplast, chloroplast envelope; EXPRESSED IN: 24 plant structures; EXPRESSED DURING: 14 growth stages; CONTAINS InterPro DOMAIN/s: RNA recognition motif, RNP-1 (InterPro:IPR000504), Nucleotide-binding, a…	393.541	482.042	464.441	771.363	572.255	722.293	446.675	46.8493	688.637	103.733	0.021167	3.70178e-19	1.5417	0	1
252178_at	At3g50750	BES1/BZR1 homolog 1 (BEH1); FUNCTIONS IN: transcription regulator activity; INVOLVED IN: biological_process unknown; LOCATED IN: vacuole; EXPRESSED IN: 17 plant structures; EXPRESSED DURING: 12 growth stages; CONTAINS InterPro DOMAIN/s: BZR1, transcriptional repressor (InterPro:IPR008540); BEST Arabidopsis thaliana protein match is: Brassinosteroid signalling positive regulator (BZR1) family prot…	37.9033	51.6679	43.0129	79.5015	56.9188	64.114	44.1947	6.95796	66.8448	11.5364	0.0435912	1.71784e-08	1.51251	0	1
252255_at	At3g49220	Plant invertase/pectin methylesterase inhibitor superfamily; FUNCTIONS IN: enzyme inhibitor activity, pectinesterase activity; INVOLVED IN: cell wall modification; LOCATED IN: cell wall, plant-type cell wall; EXPRESSED IN: 22 plant structures; EXPRESSED DURING: 13 growth stages; CONTAINS InterPro DOMAIN/s: Pectinesterase, active site (InterPro:IPR018040), Pectin lyase fold/virulence factor (Inter…	470.105	449.761	453.344	748.468	824.847	707.345	457.736	10.86	760.22	59.6256	0.000984906	0	1.66083	0	1
252343_at	At3g48610	non-specific phospholipase C6 (NPC6); FUNCTIONS IN: hydrolase activity, acting on ester bonds; LOCATED IN: endomembrane system; EXPRESSED IN: 22 plant structures; EXPRESSED DURING: 13 growth stages; CONTAINS InterPro DOMAIN/s: Phosphoesterase (InterPro:IPR007312); BEST Arabidopsis thaliana protein match is: non-specific phospholipase C1 (TAIR:AT1G07230.1); Has 2244 Blast hits to 2129 proteins in …	207.672	196.552	163.939	291.202	327.631	312.777	189.388	22.7296	310.537	18.3175	0.00198437	0	1.63969	0	1
252353_at	At3g48200	unknown protein; FUNCTIONS IN: molecular_function unknown; INVOLVED IN: biological_process unknown; LOCATED IN: endomembrane system; EXPRESSED IN: 21 plant structures; EXPRESSED DURING: 13 growth stages; Has 210 Blast hits to 148 proteins in 42 species: Archae - 0; Bacteria - 118; Metazoa - 0; Fungi - 0; Plants - 48; Viruses - 0; Other Eukaryotes - 44 (source: NCBI BLink).	98.4973	90.0794	83.8134	170.964	142.154	154.506	90.7967	7.36823	155.875	14.4534	0.00225423	7.90964e-53	1.71674	0	1
252377_at	At3g47960	Major facilitator superfamily protein; FUNCTIONS IN: transporter activity; INVOLVED IN: oligopeptide transport; LOCATED IN: plasma membrane, membrane; EXPRESSED IN: 24 plant structures; EXPRESSED DURING: 13 growth stages; CONTAINS InterPro DOMAIN/s: Oligopeptide transporter (InterPro:IPR000109), Major facilitator superfamily, general substrate transporter (InterPro:IPR016196); BEST Arabidopsis th…	1273.1	1130.55	1697.69	3016.14	2570.37	2293.64	1367.11	295.03	2626.72	364.534	0.00964593	1.41599e-13	1.92136	0	1
252411_at	At3g47430	member of the peroxin11 (PEX11) gene family, located on the peroxisome membrane, controls peroxisome proliferation.	86.7145	82.455	66.1203	154.698	118.744	125.315	78.4299	10.8711	132.919	19.145	0.0127793	3.90773e-18	1.69475	0	1
252463_at	At3g47070	LOCATED IN: thylakoid, chloroplast thylakoid membrane, chloroplast, chloroplast envelope; EXPRESSED IN: 22 plant structures; EXPRESSED DURING: 13 growth stages; CONTAINS InterPro DOMAIN/s: Thylakoid soluble phosphoprotein TSP9 (InterPro:IPR021584); Has 37 Blast hits to 37 proteins in 10 species: Archae - 0; Bacteria - 0; Metazoa - 0; Fungi - 0; Plants - 37; Viruses - 0; Other Eukaryotes - 0 (sour…	945.492	724.914	712.96	1368.68	1191.14	1166.07	794.456	130.938	1241.96	110.451	0.0106194	2.25664e-12	1.56329	0	1
252468_at	At3g46970	Encodes a cytosolic alpha-glucan phosphorylase. In vitro, the enzyme has a preference for branched polysaccharides, such as glycogen.	1449.91	1296.51	1359.37	2407.17	2569.08	2146.79	1368.6	77.1148	2374.34	213.049	0.00153936	5.45942e-113	1.73488	0	1
252611_at	At3g45130	lanosterol synthase 1 (LAS1); CONTAINS InterPro DOMAIN/s: Terpene synthase, conserved site (InterPro:IPR002365), Terpenoid cylases/protein prenyltransferase alpha-alpha toroid (InterPro:IPR008930), Squalene cyclase (InterPro:IPR018333), Prenyltransferase/squalene oxidase (InterPro:IPR001330); BEST Arabidopsis thaliana protein match is: cycloartenol synthase 1 (TAIR:AT2G07050.1); Has 2160 Blast hi…	55.1649	59.6293	60.1517	129.372	77.434	104.077	58.3153	2.74079	103.628	25.9719	0.0397384	2.5391e-180	1.77703	0	1
252678_s_at	At3g44300	Encodes an enzyme that catalyzes the hydrolysis of indole-3-acetonitrile (IAN) to indole-3-acetic acid (IAA) (nitrile aminohydrolase, EC 3.5.5.1) and IAN to indole-3-acetamide (IAM) at lower levels. Mutants have reduced sensitivity to IAN and are sensitive to IAA. This enzyme likely participates in other non-auxin-related metabolic pathways.	3876.01	4368.4	4297.95	7587.36	5739.11	6889.85	4180.79	266.284	6738.77	933.339	0.0103009	3.66876e-62	1.61184	0	1
252858_at	At4g39770	Haloacid dehalogenase-like hydrolase (HAD) superfamily protein; FUNCTIONS IN: catalytic activity, trehalose-phosphatase activity; INVOLVED IN: trehalose biosynthetic process, metabolic process; LOCATED IN: cellular_component unknown; EXPRESSED IN: 10 plant structures; EXPRESSED DURING: 8 growth stages; CONTAINS InterPro DOMAIN/s: HAD-superfamily hydrolase, subfamily IIB (InterPro:IPR006379), Treh…	62.6614	54.1985	44.9377	95.8085	109.094	74.0545	53.9325	8.8648	92.9857	17.6895	0.0268146	2.34077e-14	1.72411	0	1
252863_at	At4g39800	** Referred to as MIPS2 in Mitsuhashi et al 2008. myo-inositol-1-phosphate synthase isoform 1.Expressed in leaf, root and silique. Immunolocalization experiments with an antibody recognizing MIPS1, MIPS2, and MIPS3 showed endosperm localization.	1832.91	2416.58	2740.14	3180.78	4680.28	3796.61	2329.88	459.787	3885.89	753.729	0.0379336	4.58397e-09	1.66785	0	1
252888_at	At4g39210	Encodes the large subunit of ADP-Glucose Pyrophosphorylase which catalyzes the first, rate limiting step in starch biosynthesis. The large subunit plays a regulatory role whereas the small subunit (ApS) is the catalytic isoform. Four isoforms (ApL1-4) have been identified. ApL3 is the major large subunit isoform present in inflorescences, fruits and roots.	377.744	333.452	325.538	607.194	645.739	664.01	345.578	28.136	638.981	29.0047	0.000230083	0	1.84902	0	1
[truncated: 21,866 more rows]
[truncated: 1 more columns]

## Sheet: stem_selection
Table S1																2 times	1.5 times
															Up in fpgs1	182	594
															Down in fpgs1	227	610
[truncated: 1,205 more rows]

## Sheet: putatve+known Lignin
Table S1																													2 times	1.5 times
																												up in fpgs1	2	10
[truncated: 137 more rows]

## Sheet: methyltransferase
Table S1																											2 times	1.5 times
[truncated: 28 more rows]

[truncated: 2 more sheets: sulfate, glucosinolate]
