# Supplementary material for: Loss of function of folylpolyglutamate synthetase 1 reduces lignin content and improves cell wall digestibility in Arabidopsis
Source: Biotechnol Biofuels. 2015 Dec 21;8:224. doi: 10.1186/s13068-015-0403-z (PMC4687376; doi:10.1186/s13068-015-0403-z)
Supplement: Supplementary file 5 — 10.1186/s13068-015-0403-z mAbs detecting significant differences between wild-type and fpgs1 mutants stem serial extracts. [file 13068_2015_403_MOESM5_ESM.xls]

## Sheet: Sheet1
Table S3. mAbs detecting significant differences between wild type and fpgs1 mutants stem serial extracts based on Student’s t-test (P<0.05).
	Col-0-1 Amm. Oxalate	Col-0-2 Amm. Oxalate	Col-0-3 Amm. Oxalate	Drh2-1B Amm. Oxalate	Drh2-1A Amm. Oxalate	Drh2-1C Amm. Oxalate	student ttest
CCRC-M96	0.041	0.03	0	0.298	0.187	0.1905	0.00632939
CCRC-M107	0.244	0.195	0.2235	0.491	0.326	0.3855	0.0231879
	Col-0-2 Sod. Carbonate	Col-0-1 Sod. Carbonate	Col-0-3 Sod. Carbonate	Drh2-1B Sod. Carbonate	Drh2-1A Sod. Carbonate	Drh2-1C Sod. Carbonate	student ttest
CCRC-M107	0.197	0.163	0.1785	0.381	0.351	0.2815	0.00699684
CCRC-M131	0.1845	0.2195	0.169	0.377	0.301	0.4005	0.00736225
	Col-0-2 4M KOH	Col-0-1 4M KOH	Col-0-3 4M KOH	Drh2-1B 4M KOH	Drh2-1A 4M KOH	Drh2-1C 4M KOH	ttest
CCRC-M90	0.531	0.491	0.2585	0.184	0.13	0.1255	0.0322229
	Col-0-2 Chlorite	Col-0-1 Chlorite	Col-0-3 Chlorite	Drh2-1B Chlorite	Drh2-1A Chlorite	Drh2-1C Chlorite	ttest
CCRC-M96	0	0.04	0.005	0.3035	0.143	0.1575	0.0242172
CCRC-M137	0.3725	0.4765	0.4225	0.338	0.174	0.15	0.0374461
	Col-0-2 PC 4M KOH	Col-0-1 PC 4M KOH	Col-0-3 PC 4M KOH	Drh2-1B PC 4M KOH	Drh2-1A PC 4M KOH	Drh2-1C PC 4M KOH	ttest
CCRC-M96	0.305	0.311	0.329	0.3885	0.466	0.4125	0.0110787
CCRC-M90	0.2415	0.416	0.2995	0.0735	0.133	0.0985	0.0159305
CCRC-M111	0.3455	0.279	0.3685	0.1735	0.25	0.2085	0.0257978
CCRC-M40	0.173	0.081	0.137	0.0305	0.0615	0	0.0361149
MAC207	0.5105	0.4815	0.5285	0.572	0.5745	0.545	0.0266079
JIM4	0.108	0.085	0.127	0.1495	0.1885	0.1475	0.0377511
CCRC-M91	0.3685	0.374	0.3715	0.2835	0.3015	0.2955	0.000147376
CCRC-M24	0.273	0.308	0.309	0.063	0.223	0.074	0.0289102
CCRC-M25	0.2175	0.225	0.2265	0.0465	0.1625	0.0675	0.0216719
CCRC-M134	0.646	0.601	0.615	0.4045	0.549	0.3895	0.0301751
